# Supplementary material for: N-[(3-Phenyl­sulfanyl-1-phenyl­sulfonyl-1H-indol-2-yl)meth­yl]propionamide
Source: Acta Crystallogr Sect E Struct Rep Online. 2009 Oct 31;65(Pt 11):o2916. doi: 10.1107/S1600536809041518 (PMC2971435; doi:10.1107/S1600536809041518)
Supplement: Supplementary file 1 [file e-65-o2916-sup1.cif]

##############################################################################
###                                                                        ###
###        Electronic paper (Acta Crystallographica Section E)             ###
###                                                                        ###
##############################################################################
#                                                                            #
# This CIF contains the data in a paper accepted for publication in Acta     #
# Crystallographica Section E. It conforms to the requirements of Notes      #
# for Authors for Section E, and has been peer reviewed under the auspices   #
# of the IUCr Commission on Journals.                                        #
#                                                                            #
# Full details of the Crystallographic Information File format               #
# are given in the paper "The Crystallographic Information File (CIF):       #
# a New Standard Archive File for Crystallography" by S. R. Hall, F. H.      #
# Allen and I. D. Brown [Acta Cryst. (1991), A47, 655-685].                  #
#                                                                            #
# The current version of the core CIF dictionary is obtainable from          #
# ftp://ftp.iucr.org/pub/cif_core.dic. The current version number is 2.4.    #
#                                                                            #
# Software is freely available for graphical display of the structure(s) in  #
# this CIF.  For information consult the CIF home page http://www.iucr.org/  #
# cif/home.html                                                              #
#                                                                            #
# This file may be used for bona fide research purposes within the           #
# scientific community so long as proper attribution is given to the journal # 
# article from which it was obtained.                                        #
#                                                                            #
##############################################################################
                                             
data_global
_audit_creation_method     SHELXL97
_journal_date_recd_electronic     2009-09-09
_journal_date_accepted     2009-10-11
_journal_name_full     'Acta Crystallographica, Section E'
_journal_year     2009
_journal_volume     65
_journal_issue     11
_journal_page_first     o2916
_journal_page_last     o2916
_journal_paper_category     QO
_journal_coeditor_code     GW2070
_publ_contact_author_name     'V. Manivannan'
_publ_contact_author_address
;
Department of Research and Development,
PRIST University,
Vallam,
Thanjavur - 613 403,
Tamil Nadu,
India.
;
_publ_contact_author_email     'manivan_1999@yahoo.com'
_publ_contact_author_fax     ?
_publ_contact_author_phone     '04426187785'
_publ_section_title
;\
<i>N</i>-[(3-Phenylsulfanyl-1-phenylsulfonyl-1<i>H</i>-indol-2-yl)methyl]\
propionamide
;
loop_
    _publ_author_name
    _publ_author_address
    'M. Umadevi'
;
Department of Chemistry
Pallavan College of Engineering
Kanchipuram 631 502
Tamilnadu
India
;
    'V. Dhayalan'
;
Department of Organic Chemistry
University of Madras
Guindy Campus, Chennai 600 025
India
;
    'A. K. Mohanakrishnan'
;
Department of Organic Chemistry
University of Madras
Guindy Campus, Chennai 600 025
India
;
    'G. Chakkaravarthi'
;
Department of Physics
CPCL Polytechnic College
Chennai 600 068
India
;
    'V. Manivannan'
;
Department of Research and Development
PRIST University
Vallam
Thanjavur 613 403
Tamil Nadu
India
;
_publ_section_synopsis     .
data_I
_audit_creation_method     SHELXL-97
_chemical_name_systematic
;
<i>N</i>-[(3-Phenylsulfanyl-1-phenylsulfonyl-1<i>H</i>-indol-2-
yl)methyl]propionamide
;
_chemical_name_common     ?
_chemical_formula_moiety     'C24 H22 N2 O3 S2'
_chemical_formula_sum     'C24 H22 N2 O3 S2'
_chemical_formula_iupac     'C24 H22 N2 O3 S2'
_chemical_formula_weight     450.56
_chemical_melting_point     ?
_symmetry_cell_setting     Monoclinic
_symmetry_space_group_name_H-M     'P 21/c'
_symmetry_space_group_name_Hall     '-P 2ybc'
loop_
    _symmetry_equiv_pos_as_xyz
    'x, y, z'
    '-x, y+1/2, -z+1/2'
    '-x, -y, -z'
    'x, -y-1/2, z-1/2'
_cell_length_a     10.9216(3)
_cell_length_b     23.1856(6)
_cell_length_c     9.4298(2)
_cell_angle_alpha     90.00
_cell_angle_beta     110.1470(10)
_cell_angle_gamma     90.00
_cell_volume     2241.74(10)
_cell_formula_units_Z     4
_cell_measurement_reflns_used     9917
_cell_measurement_theta_min     2.46
_cell_measurement_theta_max     27.45
_cell_measurement_temperature     295(2)
_exptl_crystal_description     block
_exptl_crystal_colour     colourless
_exptl_crystal_size_max     0.26
_exptl_crystal_size_mid     0.20
_exptl_crystal_size_min     0.16
_exptl_crystal_density_diffrn     1.335
_exptl_crystal_density_meas     ?
_exptl_crystal_density_method     'not measured'
_exptl_crystal_F_000     944
_exptl_absorpt_coefficient_mu     0.266
_exptl_absorpt_correction_type     'multi-scan'
_exptl_absorpt_process_details     '(SADABS; Sheldrick, 1996)'
_exptl_absorpt_correction_T_min     0.9341
_exptl_absorpt_correction_T_max     0.9587
_exptl_special_details
;
;
_diffrn_ambient_temperature     295(2)
_diffrn_radiation_type     MoK\a
_diffrn_radiation_wavelength     0.71073
_diffrn_radiation_source     'fine-focus sealed tube'
_diffrn_radiation_monochromator     graphite
_diffrn_measurement_device_type     'Bruker Kappa APEXII'
_diffrn_measurement_method     '\w and \f'
_diffrn_detector_area_resol_mean     ?
_diffrn_reflns_number     26619
_diffrn_reflns_av_R_equivalents     0.0264
_diffrn_reflns_av_sigmaI/netI     0.0229
_diffrn_reflns_theta_min     1.76
_diffrn_reflns_theta_max     28.30
_diffrn_reflns_theta_full     28.30
_diffrn_measured_fraction_theta_max     0.992
_diffrn_measured_fraction_theta_full     0.992
_diffrn_reflns_limit_h_min     -14
_diffrn_reflns_limit_h_max     14
_diffrn_reflns_limit_k_min     -30
_diffrn_reflns_limit_k_max     30
_diffrn_reflns_limit_l_min     -12
_diffrn_reflns_limit_l_max     12
_diffrn_standards_number     0
_diffrn_standards_interval_count     ?
_diffrn_standards_interval_time     0
_diffrn_standards_decay_%     ?
_refine_special_details
;
;
_reflns_number_total     5543
_reflns_number_gt     3962
_reflns_threshold_expression     I>2\s(I)
_refine_ls_structure_factor_coef     Fsqd
_refine_ls_matrix_type     full
_refine_ls_R_factor_all     0.0653
_refine_ls_R_factor_gt     0.0411
_refine_ls_wR_factor_gt     0.0994
_refine_ls_wR_factor_ref     0.1174
_refine_ls_goodness_of_fit_ref     1.037
_refine_ls_restrained_S_all     1.037
_refine_ls_number_reflns     5543
_refine_ls_number_parameters     281
_refine_ls_number_restraints     0
_refine_ls_hydrogen_treatment     constr
_refine_ls_weighting_scheme     calc
_refine_ls_weighting_details
         'calc w=1/[\s^2^(Fo^2^)+(0.0466P)^2^+0.7649P] where P=(Fo^2^+2Fc^2^)/3'
_atom_sites_solution_hydrogens     geom
_atom_sites_solution_primary     direct
_atom_sites_solution_secondary     difmap
_refine_ls_shift/su_max     0.000
_refine_ls_shift/su_mean     0.000
_refine_diff_density_max     0.218
_refine_diff_density_min     -0.244
_refine_ls_extinction_method     none
_refine_ls_extinction_coef     ?
loop_
    _atom_type_symbol
    _atom_type_description
    _atom_type_scat_dispersion_real
    _atom_type_scat_dispersion_imag
    _atom_type_scat_source
    'C' 'C' 0.0033 0.0016
                         'International Tables Vol C Tables 4.2.6.8 and 6.1.1.4'
    'H' 'H' 0.0000 0.0000
                         'International Tables Vol C Tables 4.2.6.8 and 6.1.1.4'
    'N' 'N' 0.0061 0.0033
                         'International Tables Vol C Tables 4.2.6.8 and 6.1.1.4'
    'O' 'O' 0.0106 0.0060
                         'International Tables Vol C Tables 4.2.6.8 and 6.1.1.4'
    'S' 'S' 0.1246 0.1234
                         'International Tables Vol C Tables 4.2.6.8 and 6.1.1.4'
_computing_data_collection     'APEX2 (Bruker, 2004)'
_computing_cell_refinement     'SAINT (Bruker, 2004)'
_computing_data_reduction     'SAINT (Bruker, 2004)'
_computing_structure_solution     'SHELXS97 (Sheldrick, 2008)'
_computing_structure_refinement     'SHELXL97 (Sheldrick, 2008)'
_computing_molecular_graphics     'PLATON (Spek, 2009)'
_computing_publication_material     'SHELXL97 (Sheldrick, 2008)'
loop_
    _atom_site_type_symbol
    _atom_site_label
    _atom_site_fract_x
    _atom_site_fract_y
    _atom_site_fract_z
    _atom_site_U_iso_or_equiv
    _atom_site_adp_type
    _atom_site_calc_flag
    _atom_site_refinement_flags
    _atom_site_occupancy
    _atom_site_disorder_assembly
    _atom_site_disorder_group
    C C1 0.35657(17) 0.09160(9) 0.2609(2) 0.0566(5) Uani d . 1 . .
    C C2 0.3938(2) 0.03731(10) 0.3194(3) 0.0700(6) Uani d . 1 . .
    H H2 0.3548 0.0203 0.3824 0.084 Uiso calc R 1 . .
    C C3 0.4893(2) 0.00865(12) 0.2834(3) 0.0863(8) Uani d . 1 . .
    H H3 0.5157 -0.0279 0.3226 0.104 Uiso calc R 1 . .
    C C4 0.5455(2) 0.03392(15) 0.1901(4) 0.0951(9) Uani d . 1 . .
    H H4 0.6101 0.0144 0.1660 0.114 Uiso calc R 1 . .
    C C5 0.5080(3) 0.08729(16) 0.1321(4) 0.1013(9) Uani d . 1 . .
    H H5 0.5466 0.1039 0.0683 0.122 Uiso calc R 1 . .
    C C6 0.4135(2) 0.11678(12) 0.1672(3) 0.0823(7) Uani d . 1 . .
    H H6 0.3882 0.1534 0.1280 0.099 Uiso calc R 1 . .
    C C7 0.02638(16) 0.12894(7) 0.03684(18) 0.0424(4) Uani d . 1 . .
    C C8 -0.08307(16) 0.09744(7) -0.02800(17) 0.0408(4) Uani d . 1 . .
    C C9 -0.08564(16) 0.05099(7) 0.07163(18) 0.0400(4) Uani d . 1 . .
    C C10 -0.17279(18) 0.00610(8) 0.0598(2) 0.0505(4) Uani d . 1 . .
    H H10 -0.2475 0.0026 -0.0252 0.061 Uiso calc R 1 . .
    C C11 -0.1468(2) -0.03292(9) 0.1756(3) 0.0603(5) Uani d . 1 . .
    H H11 -0.2040 -0.0633 0.1690 0.072 Uiso calc R 1 . .
    C C12 -0.0360(2) -0.02736(9) 0.3024(2) 0.0621(5) Uani d . 1 . .
    H H12 -0.0205 -0.0543 0.3798 0.075 Uiso calc R 1 . .
    C C13 0.0514(2) 0.01642(9) 0.3174(2) 0.0562(5) Uani d . 1 . .
    H H13 0.1255 0.0197 0.4033 0.067 Uiso calc R 1 . .
    C C14 0.02547(16) 0.05580(7) 0.19997(18) 0.0421(4) Uani d . 1 . .
    C C15 -0.31688(17) 0.15356(8) -0.1635(2) 0.0486(4) Uani d . 1 . .
    C C16 -0.2896(2) 0.18462(9) -0.0313(2) 0.0581(5) Uani d . 1 . .
    H H16 -0.2073 0.1826 0.0426 0.070 Uiso calc R 1 . .
    C C17 -0.3848(3) 0.21854(11) -0.0095(3) 0.0791(7) Uani d . 1 . .
    H H17 -0.3663 0.2396 0.0794 0.095 Uiso calc R 1 . .
    C C18 -0.5068(3) 0.22168(13) -0.1175(4) 0.0935(9) Uani d . 1 . .
    H H18 -0.5709 0.2444 -0.1013 0.112 Uiso calc R 1 . .
    C C19 -0.5334(2) 0.19155(13) -0.2483(4) 0.0920(8) Uani d . 1 . .
    H H19 -0.6156 0.1942 -0.3222 0.110 Uiso calc R 1 . .
    C C20 -0.4396(2) 0.15706(10) -0.2721(3) 0.0703(6) Uani d . 1 . .
    H H20 -0.4589 0.1361 -0.3613 0.084 Uiso calc R 1 . .
    C C21 0.0691(2) 0.18028(8) -0.0289(2) 0.0523(4) Uani d . 1 . .
    H H21A 0.1634 0.1802 0.0017 0.063 Uiso calc R 1 . .
    H H21B 0.0340 0.1777 -0.1382 0.063 Uiso calc R 1 . .
    C C22 -0.0289(2) 0.27564(8) -0.0787(2) 0.0547(5) Uani d . 1 . .
    C C23 -0.0686(3) 0.32715(9) -0.0106(2) 0.0770(7) Uani d . 1 . .
    H H23A -0.0868 0.3150 0.0786 0.092 Uiso calc R 1 . .
    H H23B 0.0043 0.3538 0.0219 0.092 Uiso calc R 1 . .
    C C24 -0.1833(3) 0.35801(12) -0.1114(3) 0.0908(8) Uani d . 1 . .
    H H24A -0.1677 0.3693 -0.2016 0.136 Uiso calc R 1 . .
    H H24B -0.1990 0.3917 -0.0610 0.136 Uiso calc R 1 . .
    H H24C -0.2581 0.3331 -0.1374 0.136 Uiso calc R 1 . .
    N N1 0.09434(14) 0.10500(6) 0.17978(16) 0.0455(3) Uani d . 1 . .
    N N2 0.02720(17) 0.23387(6) 0.01795(16) 0.0538(4) Uani d . 1 . .
    H H2A 0.0391 0.2389 0.1121 0.065 Uiso calc R 1 . .
    O O1 0.23581(16) 0.10952(8) 0.44854(16) 0.0793(5) Uani d . 1 . .
    O O2 0.24265(16) 0.18788(7) 0.2755(2) 0.0806(5) Uani d . 1 . .
    O O3 -0.04305(18) 0.27293(7) -0.21278(15) 0.0766(5) Uani d . 1 . .
    S S1 0.23448(5) 0.12841(2) 0.30516(6) 0.05906(16) Uani d . 1 . .
    S S2 -0.20032(5) 0.10989(2) -0.20547(5) 0.05258(14) Uani d . 1 . .
loop_
    _atom_site_aniso_label
    _atom_site_aniso_U_11
    _atom_site_aniso_U_22
    _atom_site_aniso_U_33
    _atom_site_aniso_U_12
    _atom_site_aniso_U_13
    _atom_site_aniso_U_23
    C1 0.0413(9) 0.0629(12) 0.0571(11) -0.0080(8) 0.0062(8) -0.0097(9)
    C2 0.0551(12) 0.0777(15) 0.0703(14) 0.0019(11) 0.0128(10) 0.0042(11)
    C3 0.0606(14) 0.0838(18) 0.105(2) 0.0139(13) 0.0163(14) -0.0022(15)
    C4 0.0519(13) 0.119(2) 0.117(2) 0.0048(15) 0.0318(15) -0.0191(19)
    C5 0.0679(16) 0.122(3) 0.128(3) -0.0041(16) 0.0524(17) 0.011(2)
    C6 0.0575(13) 0.0840(17) 0.108(2) -0.0058(12) 0.0320(14) 0.0118(14)
    C7 0.0488(9) 0.0427(9) 0.0380(8) 0.0025(7) 0.0179(7) -0.0070(7)
    C8 0.0447(9) 0.0437(9) 0.0352(8) 0.0051(7) 0.0150(7) -0.0045(7)
    C9 0.0434(8) 0.0399(8) 0.0405(8) 0.0062(7) 0.0194(7) -0.0052(6)
    C10 0.0478(9) 0.0498(10) 0.0569(10) -0.0007(8) 0.0219(8) -0.0082(8)
    C11 0.0690(13) 0.0462(11) 0.0784(14) 0.0009(9) 0.0418(11) 0.0024(10)
    C12 0.0798(14) 0.0528(11) 0.0636(12) 0.0179(10) 0.0373(11) 0.0167(9)
    C13 0.0605(11) 0.0618(12) 0.0454(10) 0.0146(9) 0.0169(8) 0.0075(8)
    C14 0.0443(9) 0.0442(9) 0.0400(8) 0.0073(7) 0.0172(7) -0.0042(7)
    C15 0.0503(9) 0.0453(10) 0.0469(9) 0.0041(8) 0.0128(8) 0.0105(8)
    C16 0.0581(11) 0.0572(12) 0.0567(11) 0.0122(9) 0.0169(9) 0.0004(9)
    C17 0.0856(16) 0.0702(15) 0.0843(16) 0.0264(13) 0.0331(14) 0.0003(12)
    C18 0.0784(17) 0.0898(19) 0.114(2) 0.0439(15) 0.0348(17) 0.0238(17)
    C19 0.0615(14) 0.099(2) 0.099(2) 0.0263(14) 0.0062(14) 0.0286(17)
    C20 0.0635(13) 0.0708(14) 0.0622(13) 0.0088(11) 0.0034(10) 0.0099(11)
    C21 0.0637(11) 0.0505(10) 0.0496(10) -0.0055(9) 0.0284(9) -0.0068(8)
    C22 0.0824(14) 0.0484(10) 0.0374(9) -0.0075(9) 0.0258(9) -0.0033(8)
    C23 0.130(2) 0.0541(12) 0.0471(11) 0.0132(13) 0.0308(13) -0.0022(9)
    C24 0.119(2) 0.0855(18) 0.0672(15) 0.0240(16) 0.0306(15) 0.0015(13)
    N1 0.0438(7) 0.0509(8) 0.0388(7) -0.0017(6) 0.0102(6) -0.0052(6)
    N2 0.0867(12) 0.0439(8) 0.0348(7) -0.0055(8) 0.0259(8) -0.0049(6)
    O1 0.0732(10) 0.1127(13) 0.0419(8) 0.0004(9) 0.0070(7) -0.0195(8)
    O2 0.0718(10) 0.0555(9) 0.0969(12) -0.0100(7) 0.0064(9) -0.0252(8)
    O3 0.1285(14) 0.0722(10) 0.0369(7) 0.0096(9) 0.0383(8) 0.0020(6)
    S1 0.0518(3) 0.0646(3) 0.0511(3) -0.0045(2) 0.0054(2) -0.0177(2)
    S2 0.0570(3) 0.0629(3) 0.0337(2) 0.0058(2) 0.01022(18) -0.00357(19)
_geom_special_details
;
;
loop_
    _geom_bond_atom_site_label_1
    _geom_bond_atom_site_label_2
    _geom_bond_site_symmetry_2
    _geom_bond_distance
    _geom_bond_publ_flag
    C1 C6 . 1.374(3) ?
    C1 C2 . 1.378(3) ?
    C1 S1 . 1.750(2) ?
    C2 C3 . 1.374(3) ?
    C2 H2 . 0.9300 ?
    C3 C4 . 1.366(4) ?
    C3 H3 . 0.9300 ?
    C4 C5 . 1.358(4) ?
    C4 H4 . 0.9300 ?
    C5 C6 . 1.370(4) ?
    C5 H5 . 0.9300 ?
    C6 H6 . 0.9300 ?
    C7 C8 . 1.354(2) ?
    C7 N1 . 1.410(2) ?
    C7 C21 . 1.489(3) ?
    C8 C9 . 1.436(2) ?
    C8 S2 . 1.7457(16) ?
    C9 C10 . 1.389(2) ?
    C9 C14 . 1.392(2) ?
    C10 C11 . 1.370(3) ?
    C10 H10 . 0.9300 ?
    C11 C12 . 1.383(3) ?
    C11 H11 . 0.9300 ?
    C12 C13 . 1.367(3) ?
    C12 H12 . 0.9300 ?
    C13 C14 . 1.388(2) ?
    C13 H13 . 0.9300 ?
    C14 N1 . 1.415(2) ?
    C15 C16 . 1.380(3) ?
    C15 C20 . 1.381(3) ?
    C15 S2 . 1.7748(19) ?
    C16 C17 . 1.374(3) ?
    C16 H16 . 0.9300 ?
    C17 C18 . 1.372(4) ?
    C17 H17 . 0.9300 ?
    C18 C19 . 1.358(4) ?
    C18 H18 . 0.9300 ?
    C19 C20 . 1.378(4) ?
    C19 H19 . 0.9300 ?
    C20 H20 . 0.9300 ?
    C21 N2 . 1.445(2) ?
    C21 H21A . 0.9700 ?
    C21 H21B . 0.9700 ?
    C22 O3 . 1.222(2) ?
    C22 N2 . 1.326(2) ?
    C22 C23 . 1.489(3) ?
    C23 C24 . 1.472(3) ?
    C23 H23A . 0.9700 ?
    C23 H23B . 0.9700 ?
    C24 H24A . 0.9600 ?
    C24 H24B . 0.9600 ?
    C24 H24C . 0.9600 ?
    N1 S1 . 1.6699(14) ?
    N2 H2A . 0.8600 ?
    O1 S1 . 1.4165(17) ?
    O2 S1 . 1.4159(17) ?
loop_
    _geom_angle_atom_site_label_1
    _geom_angle_atom_site_label_2
    _geom_angle_atom_site_label_3
    _geom_angle_site_symmetry_1
    _geom_angle_site_symmetry_3
    _geom_angle
    _geom_angle_publ_flag
    C6 C1 C2 . . 120.6(2) ?
    C6 C1 S1 . . 119.78(18) ?
    C2 C1 S1 . . 119.61(18) ?
    C3 C2 C1 . . 119.2(2) ?
    C3 C2 H2 . . 120.4 ?
    C1 C2 H2 . . 120.4 ?
    C4 C3 C2 . . 120.0(3) ?
    C4 C3 H3 . . 120.0 ?
    C2 C3 H3 . . 120.0 ?
    C5 C4 C3 . . 120.6(3) ?
    C5 C4 H4 . . 119.7 ?
    C3 C4 H4 . . 119.7 ?
    C4 C5 C6 . . 120.4(3) ?
    C4 C5 H5 . . 119.8 ?
    C6 C5 H5 . . 119.8 ?
    C5 C6 C1 . . 119.2(3) ?
    C5 C6 H6 . . 120.4 ?
    C1 C6 H6 . . 120.4 ?
    C8 C7 N1 . . 108.15(15) ?
    C8 C7 C21 . . 126.70(16) ?
    N1 C7 C21 . . 125.15(15) ?
    C7 C8 C9 . . 108.81(14) ?
    C7 C8 S2 . . 125.86(14) ?
    C9 C8 S2 . . 125.31(13) ?
    C10 C9 C14 . . 119.86(16) ?
    C10 C9 C8 . . 132.61(16) ?
    C14 C9 C8 . . 107.52(15) ?
    C11 C10 C9 . . 118.87(18) ?
    C11 C10 H10 . . 120.6 ?
    C9 C10 H10 . . 120.6 ?
    C10 C11 C12 . . 120.43(19) ?
    C10 C11 H11 . . 119.8 ?
    C12 C11 H11 . . 119.8 ?
    C13 C12 C11 . . 122.05(18) ?
    C13 C12 H12 . . 119.0 ?
    C11 C12 H12 . . 119.0 ?
    C12 C13 C14 . . 117.57(18) ?
    C12 C13 H13 . . 121.2 ?
    C14 C13 H13 . . 121.2 ?
    C13 C14 C9 . . 121.21(17) ?
    C13 C14 N1 . . 131.79(16) ?
    C9 C14 N1 . . 107.00(14) ?
    C16 C15 C20 . . 119.43(19) ?
    C16 C15 S2 . . 123.45(14) ?
    C20 C15 S2 . . 117.10(16) ?
    C17 C16 C15 . . 119.7(2) ?
    C17 C16 H16 . . 120.2 ?
    C15 C16 H16 . . 120.2 ?
    C18 C17 C16 . . 120.7(2) ?
    C18 C17 H17 . . 119.7 ?
    C16 C17 H17 . . 119.7 ?
    C19 C18 C17 . . 119.8(2) ?
    C19 C18 H18 . . 120.1 ?
    C17 C18 H18 . . 120.1 ?
    C18 C19 C20 . . 120.5(2) ?
    C18 C19 H19 . . 119.7 ?
    C20 C19 H19 . . 119.7 ?
    C19 C20 C15 . . 120.0(2) ?
    C19 C20 H20 . . 120.0 ?
    C15 C20 H20 . . 120.0 ?
    N2 C21 C7 . . 112.51(15) ?
    N2 C21 H21A . . 109.1 ?
    C7 C21 H21A . . 109.1 ?
    N2 C21 H21B . . 109.1 ?
    C7 C21 H21B . . 109.1 ?
    H21A C21 H21B . . 107.8 ?
    O3 C22 N2 . . 122.52(18) ?
    O3 C22 C23 . . 122.38(18) ?
    N2 C22 C23 . . 115.06(16) ?
    C24 C23 C22 . . 114.89(19) ?
    C24 C23 H23A . . 108.5 ?
    C22 C23 H23A . . 108.5 ?
    C24 C23 H23B . . 108.5 ?
    C22 C23 H23B . . 108.5 ?
    H23A C23 H23B . . 107.5 ?
    C23 C24 H24A . . 109.5 ?
    C23 C24 H24B . . 109.5 ?
    H24A C24 H24B . . 109.5 ?
    C23 C24 H24C . . 109.5 ?
    H24A C24 H24C . . 109.5 ?
    H24B C24 H24C . . 109.5 ?
    C7 N1 C14 . . 108.48(13) ?
    C7 N1 S1 . . 126.97(12) ?
    C14 N1 S1 . . 124.54(12) ?
    C22 N2 C21 . . 122.54(15) ?
    C22 N2 H2A . . 118.7 ?
    C21 N2 H2A . . 118.7 ?
    O2 S1 O1 . . 120.59(11) ?
    O2 S1 N1 . . 106.35(9) ?
    O1 S1 N1 . . 106.31(9) ?
    O2 S1 C1 . . 108.84(11) ?
    O1 S1 C1 . . 108.57(10) ?
    N1 S1 C1 . . 105.10(8) ?
    C8 S2 C15 . . 103.06(8) ?
loop_
    _geom_torsion_atom_site_label_1
    _geom_torsion_atom_site_label_2
    _geom_torsion_atom_site_label_3
    _geom_torsion_atom_site_label_4
    _geom_torsion_site_symmetry_1
    _geom_torsion_site_symmetry_2
    _geom_torsion_site_symmetry_3
    _geom_torsion_site_symmetry_4
    _geom_torsion
    _geom_torsion_publ_flag
    C6 C1 C2 C3 . . . . 0.3(3) ?
    S1 C1 C2 C3 . . . . 179.69(18) ?
    C1 C2 C3 C4 . . . . -0.4(4) ?
    C2 C3 C4 C5 . . . . 0.0(4) ?
    C3 C4 C5 C6 . . . . 0.4(5) ?
    C4 C5 C6 C1 . . . . -0.4(5) ?
    C2 C1 C6 C5 . . . . 0.0(4) ?
    S1 C1 C6 C5 . . . . -179.3(2) ?
    N1 C7 C8 C9 . . . . -1.67(18) ?
    C21 C7 C8 C9 . . . . 178.66(16) ?
    N1 C7 C8 S2 . . . . 179.76(12) ?
    C21 C7 C8 S2 . . . . 0.1(3) ?
    C7 C8 C9 C10 . . . . -178.64(17) ?
    S2 C8 C9 C10 . . . . -0.1(3) ?
    C7 C8 C9 C14 . . . . 0.63(18) ?
    S2 C8 C9 C14 . . . . 179.21(12) ?
    C14 C9 C10 C11 . . . . -0.3(2) ?
    C8 C9 C10 C11 . . . . 178.90(17) ?
    C9 C10 C11 C12 . . . . 0.4(3) ?
    C10 C11 C12 C13 . . . . -0.2(3) ?
    C11 C12 C13 C14 . . . . -0.1(3) ?
    C12 C13 C14 C9 . . . . 0.2(3) ?
    C12 C13 C14 N1 . . . . -179.87(18) ?
    C10 C9 C14 C13 . . . . 0.0(2) ?
    C8 C9 C14 C13 . . . . -179.39(15) ?
    C10 C9 C14 N1 . . . . -179.96(14) ?
    C8 C9 C14 N1 . . . . 0.66(17) ?
    C20 C15 C16 C17 . . . . 0.0(3) ?
    S2 C15 C16 C17 . . . . 178.35(17) ?
    C15 C16 C17 C18 . . . . 0.2(4) ?
    C16 C17 C18 C19 . . . . -0.8(4) ?
    C17 C18 C19 C20 . . . . 1.1(5) ?
    C18 C19 C20 C15 . . . . -0.9(4) ?
    C16 C15 C20 C19 . . . . 0.3(3) ?
    S2 C15 C20 C19 . . . . -178.15(19) ?
    C8 C7 C21 N2 . . . . 93.9(2) ?
    N1 C7 C21 N2 . . . . -85.7(2) ?
    O3 C22 C23 C24 . . . . 32.6(4) ?
    N2 C22 C23 C24 . . . . -149.7(2) ?
    C8 C7 N1 C14 . . . . 2.10(18) ?
    C21 C7 N1 C14 . . . . -178.23(15) ?
    C8 C7 N1 S1 . . . . -179.39(12) ?
    C21 C7 N1 S1 . . . . 0.3(2) ?
    C13 C14 N1 C7 . . . . 178.38(18) ?
    C9 C14 N1 C7 . . . . -1.68(17) ?
    C13 C14 N1 S1 . . . . -0.2(3) ?
    C9 C14 N1 S1 . . . . 179.76(12) ?
    O3 C22 N2 C21 . . . . -3.8(3) ?
    C23 C22 N2 C21 . . . . 178.51(19) ?
    C7 C21 N2 C22 . . . . -132.61(19) ?
    C7 N1 S1 O2 . . . . 25.25(18) ?
    C14 N1 S1 O2 . . . . -156.46(14) ?
    C7 N1 S1 O1 . . . . 154.92(15) ?
    C14 N1 S1 O1 . . . . -26.79(16) ?
    C7 N1 S1 C1 . . . . -90.08(16) ?
    C14 N1 S1 C1 . . . . 88.21(15) ?
    C6 C1 S1 O2 . . . . -19.4(2) ?
    C2 C1 S1 O2 . . . . 161.21(16) ?
    C6 C1 S1 O1 . . . . -152.42(18) ?
    C2 C1 S1 O1 . . . . 28.22(19) ?
    C6 C1 S1 N1 . . . . 94.15(19) ?
    C2 C1 S1 N1 . . . . -85.20(17) ?
    C7 C8 S2 C15 . . . . -93.53(16) ?
    C9 C8 S2 C15 . . . . 88.13(15) ?
    C16 C15 S2 C8 . . . . 20.21(18) ?
    C20 C15 S2 C8 . . . . -161.43(16) ?
loop_
    _geom_hbond_atom_site_label_D
    _geom_hbond_atom_site_label_H
    _geom_hbond_atom_site_label_A
    _geom_hbond_site_symmetry_A
    _geom_hbond_distance_DH
    _geom_hbond_distance_HA
    _geom_hbond_distance_DA
    _geom_hbond_angle_DHA
    _geom_hbond_publ_flag
    N2 H2A O2 . 0.86 2.52 2.939(2) 111 Y
    C6 H6 O2 . 0.93 2.57 2.925(3) 103 Y
    C13 H13 O1 . 0.93 2.37 2.921(3) 118 Y
    C21 H21A O2 . 0.97 2.43 2.849(3) 106 Y
    C21 H21B O3 . 0.97 2.38 2.767(2) 103 Y
    C18 H18 O2 4_465 0.93 2.52 3.317(3) 144 Y
    N2 H2A O3 4_566 0.86 2.15 2.899(2) 145 Y
    C16 H16 O3 4_566 0.93 2.60 3.416(3) 147 Y
    C10 H10 Cg2 1_655 0.93 2.81 3.658(2) 152 Y
    C5 H5 Cg4 3 0.93 2.91 3.788(4) 158 Y
