# Supplementary material for: N-[(3-Phenyl­sulfanyl-1-phenyl­sulfonyl-1H-indol-2-yl)meth­yl]propionamide
Source: Acta Crystallogr Sect E Struct Rep Online. 2009 Oct 31;65(Pt 11):o2916. doi: 10.1107/S1600536809041518 (PMC2971435; doi:10.1107/S1600536809041518)
Supplement: Supplementary file 2 [file e-65-o2916-Isup2.hkl]

#
# h,k,l, Fc-squared, Fo-squared, sigma(Fo-squared) and status flag
#
data_I
_shelx_title ' VDI09VII in P2(1)/c'
_shelx_refln_list_code          4
_shelx_F_calc_maximum      182.42
_exptl_crystal_F_000       944.00
_reflns_d_resolution_high  0.7497
 
loop_
 _symmetry_equiv_pos_as_xyz
 'x, y, z'
 '-x, y+1/2, -z+1/2'
 '-x, -y, -z'
 'x, -y-1/2, z-1/2'
 
_cell_length_a    10.9216
_cell_length_b    23.1856
_cell_length_c     9.4298
_cell_angle_alpha  90.000
_cell_angle_beta  110.147
_cell_angle_gamma  90.000
 
_shelx_F_squared_multiplier     1.000
 
loop_
 _refln_index_h
 _refln_index_k
 _refln_index_l
 _refln_F_squared_calc
 _refln_F_squared_meas
 _refln_F_squared_sigma
 _refln_observed_status
   2   0   0     9900.93     9641.29     94.66 o
   3   0   0      807.59      726.15      7.25 o
   4   0   0    12400.79    12764.63    110.70 o
   5   0   0     2434.04     2368.14     24.20 o
   6   0   0      608.76      609.99      7.16 o
   7   0   0     2941.28     3043.17     28.29 o
   8   0   0        7.27       10.63      1.53 o
   9   0   0       20.67        4.51      2.28 o
  10   0   0       10.29        1.48      2.28 o
  11   0   0       23.59       30.14      6.77 o
  12   0   0        4.62       -2.99      4.05 o
  13   0   0       13.55        7.67      4.87 o
   1   1   0        0.06        0.51      0.10 o
   2   1   0        8.03       18.00      0.51 o
   3   1   0      655.80      661.29      4.75 o
   4   1   0       28.11       31.34      1.23 o
   5   1   0     1792.42     1695.76     12.04 o
   6   1   0      103.64      113.35      1.93 o
   7   1   0      989.81      994.20      8.83 o
   8   1   0       47.22       52.22      1.70 o
   9   1   0      910.22      860.30      8.31 o
  10   1   0      115.50      107.32      2.58 o
  11   1   0       59.75       57.52      2.59 o
  12   1   0       33.88       40.64      3.95 o
  13   1   0       31.08       41.74      4.20 o
   0   2   0      108.73       -0.21      0.21 o
   1   2   0        5.96       -0.76      0.76 o
   2   2   0        6.21        2.65      0.46 o
   3   2   0     4443.45     4683.43     29.14 o
   4   2   0     1683.68     1751.35     12.21 o
   5   2   0        0.25       -1.25      1.25 o
   6   2   0       92.02       78.58      1.89 o
   7   2   0       42.57       30.12      3.89 o
   8   2   0        7.05        1.61      1.14 o
   9   2   0       10.61       -2.65      2.65 o
  10   2   0        2.58       -0.71      1.41 o
  11   2   0       12.59       12.75      1.89 o
  12   2   0        4.03        4.57      3.02 o
  13   2   0        0.40       -2.86      3.07 o
   1   3   0     2457.22     2495.26     18.25 o
   2   3   0     1642.37     1595.00     10.88 o
   3   3   0      516.27      554.38      4.39 o
   4   3   0     2449.99     2501.30     18.83 o
   5   3   0      179.89      164.64      2.46 o
   6   3   0      697.50      772.06      7.15 o
   7   3   0      896.53      815.10      8.64 o
   8   3   0      407.85      426.72      5.29 o
   9   3   0      720.68      680.84      7.52 o
  10   3   0      241.22      221.35      3.58 o
  11   3   0       16.60       21.61      1.69 o
  12   3   0        5.30        0.78      2.64 o
  13   3   0       10.93       11.73      4.14 o
   0   4   0     5752.35     5577.52     54.51 o
   1   4   0       87.55      100.96      1.36 o
   2   4   0    30888.11    29415.52    223.91 o
   3   4   0     2738.00     2708.83     19.16 o
   4   4   0      384.69      368.30      3.83 o
   5   4   0      721.06      669.91      6.22 o
   6   4   0     2027.85     2156.02     16.96 o
   7   4   0      929.30      899.52      9.38 o
   8   4   0       40.42       39.42      2.00 o
   9   4   0     1014.75      963.13      9.71 o
  10   4   0       52.90       52.81      2.25 o
  11   4   0        3.59        1.41      1.42 o
  12   4   0        7.67        6.96      2.78 o
  13   4   0        3.26        6.30      3.95 o
   1   5   0      109.80      150.54      1.99 o
   2   5   0       12.91       26.78      1.23 o
   3   5   0      319.18      305.15      3.10 o
   4   5   0        1.56        1.25      0.61 o
   5   5   0     1544.30     1548.96     12.53 o
   6   5   0        9.46        4.15      1.37 o
   7   5   0     1081.19     1087.07     10.97 o
   8   5   0      481.48      484.71      8.30 o
   9   5   0       72.79       59.95      5.18 o
  10   5   0        0.03       -1.32      1.32 o
  11   5   0       61.22       55.78      2.16 o
  12   5   0       17.02       15.65      3.07 o
  13   5   0        9.20        2.13      3.82 o
   0   6   0      758.50      737.86      8.42 o
   1   6   0      954.30     1060.34      8.53 o
   2   6   0      997.24     1111.34      8.99 o
   3   6   0      305.83      335.25      3.60 o
   4   6   0       51.82       71.29      1.55 o
   5   6   0      290.06      258.01      3.40 o
   6   6   0        5.98        0.89      1.10 o
   7   6   0      519.20      532.33      6.58 o
   8   6   0      134.48      124.09      3.19 o
   9   6   0       41.50       31.86      2.32 o
  10   6   0      122.31      126.62      3.07 o
  11   6   0       26.51       22.07      1.52 o
  12   6   0        0.14       -1.11      3.01 o
  13   6   0       17.13       21.92      4.56 o
   1   7   0        1.53        0.30      0.47 o
   2   7   0     2377.67     2399.86     20.65 o
   3   7   0      189.14      210.34      2.92 o
   4   7   0      495.84      472.10      4.63 o
   5   7   0      127.20      126.30      2.47 o
   6   7   0      938.48      929.07      9.65 o
   7   7   0      618.39      565.49      7.00 o
   8   7   0       45.92       32.09      2.00 o
   9   7   0       12.67       11.94      1.93 o
  10   7   0       69.52       76.32      2.83 o
  11   7   0       79.40       83.60      2.47 o
  12   7   0        2.76       -2.92      2.92 o
  13   7   0        9.57        5.43      4.00 o
   0   8   0     8314.67     7944.03     77.10 o
   1   8   0      813.86      807.33      7.09 o
   2   8   0     1107.69     1001.25      9.01 o
   3   8   0     1177.93     1168.28     11.26 o
   4   8   0     1016.05      939.76      7.96 o
   5   8   0     2764.71     2720.12     20.08 o
   6   8   0       70.20       62.11      2.26 o
   7   8   0      323.03      300.86      4.83 o
   8   8   0        7.52        4.05      1.59 o
   9   8   0       79.44       73.02      3.00 o
  10   8   0        5.86        7.48      1.88 o
  11   8   0       65.58       64.81      2.38 o
  12   8   0        5.30        3.43      3.29 o
  13   8   0        3.82        1.60      3.84 o
   1   9   0      136.87      115.32      2.04 o
   2   9   0      663.92      731.16      7.14 o
   3   9   0        3.75        0.53      0.76 o
   4   9   0      309.21      318.99      3.96 o
   5   9   0      356.53      369.01      4.31 o
   6   9   0      542.60      570.70      7.00 o
   7   9   0      181.47      163.40      3.65 o
   8   9   0      234.21      232.41      4.55 o
   9   9   0       13.59       15.14      2.05 o
  10   9   0      113.60      116.94      3.73 o
  11   9   0       11.71       10.11      1.81 o
  12   9   0       33.13       32.34      4.20 o
  13   9   0        0.47       -3.64      3.64 o
   0  10   0     2780.44     2786.84     28.76 o
   1  10   0      209.49      218.75      3.02 o
   2  10   0     1357.14     1429.25     11.86 o
   3  10   0     2312.33     2508.00     20.80 o
   4  10   0      103.16       88.50      2.15 o
   5  10   0       14.73       20.43      1.32 o
   6  10   0       33.58       24.79      1.82 o
   7  10   0      758.05      687.02      8.34 o
   8  10   0        0.43        0.42      1.73 o
   9  10   0       22.98       20.13      2.42 o
  10  10   0       46.13       55.61      2.84 o
  11  10   0       31.60       36.28      2.42 o
  12  10   0        0.32       -3.16      3.16 o
   1  11   0     1157.44     1222.40     10.55 o
   2  11   0       85.84       86.16      2.18 o
   3  11   0      323.86      352.04      4.35 o
   4  11   0      436.97      458.67      6.47 o
   5  11   0      660.80      689.24      6.82 o
   6  11   0      200.14      210.22      5.03 o
   7  11   0      220.58      227.02      4.52 o
   8  11   0       14.88       13.25      2.25 o
   9  11   0      133.69      130.11      4.02 o
  10  11   0       42.94       34.26      2.58 o
  11  11   0       59.55       73.26      3.21 o
  12  11   0       69.62       79.02      5.45 o
   0  12   0     2116.84     1969.18     21.50 o
   1  12   0      167.16      173.89      2.99 o
   2  12   0      441.40      366.98      4.78 o
   3  12   0      162.35      157.16      2.91 o
   4  12   0      413.26      402.52      4.99 o
   5  12   0     1191.33     1188.88     10.91 o
   6  12   0      322.93      294.92      4.75 o
   7  12   0       10.57        8.38      1.83 o
   8  12   0      122.48      124.99      4.49 o
   9  12   0       58.12       51.00      2.89 o
  10  12   0        0.23       -0.48      1.89 o
  11  12   0       39.40       43.41      2.79 o
  12  12   0        0.74       -0.71      2.52 o
   1  13   0      127.09      100.59      2.42 o
   2  13   0        1.69        0.16      0.92 o
   3  13   0     1350.23     1424.11     12.48 o
   4  13   0      488.35      459.82      5.58 o
   5  13   0      281.65      267.58      4.80 o
   6  13   0       21.31       25.68      2.02 o
   7  13   0        6.99        7.07      1.89 o
   8  13   0       29.49       30.20      2.72 o
   9  13   0        1.07        0.25      1.94 o
  10  13   0       64.50       74.11      3.85 o
  11  13   0       27.82       29.50      2.70 o
  12  13   0        4.96        7.40      3.54 o
   0  14   0     2688.74     2810.68     30.01 o
   1  14   0      607.12      621.32      6.70 o
   2  14   0      269.36      257.79      4.16 o
   3  14   0      117.58      120.56      2.81 o
   4  14   0       78.47       81.25      2.57 o
   5  14   0        0.57       -0.79      1.56 o
   6  14   0      545.79      511.96      7.25 o
   7  14   0       67.96       69.39      2.95 o
   8  14   0       99.34       98.55      3.83 o
   9  14   0       17.80       16.83      2.44 o
  10  14   0       25.31       27.27      2.72 o
  11  14   0       34.46       38.86      2.93 o
  12  14   0        1.92        5.27      3.08 o
   1  15   0      324.61      351.27      5.09 o
   2  15   0      133.98      132.06      3.50 o
   3  15   0       18.02       16.58      1.49 o
   4  15   0        0.90        0.72      1.34 o
   5  15   0      354.52      327.80      5.66 o
   6  15   0        0.48       -1.19      1.70 o
   7  15   0       54.84       56.75      2.85 o
   8  15   0       33.68       37.73      2.77 o
   9  15   0       79.74       87.08      3.80 o
  10  15   0       69.55       73.48      3.61 o
  11  15   0       19.48       18.16      2.59 o
   0  16   0       12.21        9.85      1.79 o
   1  16   0      139.14      149.89      3.20 o
   2  16   0     1139.78     1081.64     12.37 o
   3  16   0      111.43      105.61      2.92 o
   4  16   0      964.73      957.18      9.79 o
   5  16   0      131.62      130.74      4.14 o
   6  16   0      139.78      140.09      4.12 o
   7  16   0        0.07       -1.73      1.73 o
   8  16   0       19.88       22.25      2.66 o
   9  16   0        4.90        4.50      2.37 o
  10  16   0       10.16       13.71      2.95 o
  11  16   0        4.17        6.74      3.32 o
   1  17   0     1070.63     1004.92     10.06 o
   2  17   0      124.75      128.50      4.22 o
   3  17   0       13.85       10.50      1.73 o
   4  17   0        0.43        3.51      1.63 o
   5  17   0      965.88      964.00     16.40 o
   6  17   0      463.01      478.65     10.73 o
   7  17   0       11.61        4.24      2.23 o
   8  17   0       90.98       99.89      4.64 o
   9  17   0        3.59        3.23      3.02 o
  10  17   0       44.31       56.28      4.93 o
  11  17   0        0.46        3.30      4.63 o
   0  18   0      616.25      622.65     11.00 o
   1  18   0      339.29      349.67      5.22 o
   2  18   0       99.10       89.67      2.89 o
   3  18   0        3.16       -1.20      1.42 o
   4  18   0        0.00        1.07      1.76 o
   5  18   0       64.66       74.64      3.81 o
   6  18   0        1.23        4.33      2.29 o
   7  18   0       49.28       50.52      4.25 o
   8  18   0       79.80       84.71      6.97 o
   9  18   0        0.39       -2.32      2.67 o
  10  18   0       89.80      101.06      6.07 o
  11  18   0        8.71       12.46      7.37 o
   1  19   0       38.86       34.71      2.12 o
   2  19   0        0.49       -1.38      1.38 o
   3  19   0        3.20       -1.55      1.55 o
   4  19   0       55.19       47.69      2.86 o
   5  19   0      154.54      139.77      5.56 o
   6  19   0       59.30       69.94      4.23 o
   7  19   0       15.01       20.40      5.34 o
   8  19   0        3.35       -0.10      3.04 o
   9  19   0        0.04       -1.98      4.12 o
  10  19   0        9.63        0.14      5.63 o
   0  20   0      143.80      153.53      5.56 o
   1  20   0      103.64       94.80      3.12 o
   2  20   0       56.11       52.22      2.53 o
   3  20   0      116.94      113.57      3.98 o
   4  20   0      219.30      216.17      6.76 o
   5  20   0       72.01       65.25      4.21 o
   6  20   0        7.93       10.17      2.93 o
   7  20   0        3.52       -2.82      2.82 o
   8  20   0       55.22       58.63      4.55 o
   9  20   0       17.94       19.08      3.82 o
  10  20   0       37.21       42.19      7.43 o
   1  21   0      592.87      583.04      9.23 o
   2  21   0       33.42       30.10      2.84 o
   3  21   0      192.40      183.90      6.33 o
   4  21   0      201.49      195.29      6.51 o
   5  21   0        2.36        4.95      2.72 o
   6  21   0       96.32      107.22      5.35 o
   7  21   0        0.06       -1.15      3.56 o
   8  21   0       19.46       18.10      3.72 o
   9  21   0        8.81        8.53      3.61 o
   0  22   0      258.87      238.91      8.36 o
   1  22   0       92.43      101.40      4.18 o
   2  22   0       63.79       62.99      3.54 o
   3  22   0       74.79       67.58      4.27 o
   4  22   0       15.06       19.13      3.29 o
   5  22   0       33.49       27.66      3.61 o
   6  22   0        5.21       -1.92      3.11 o
   7  22   0       10.95        8.68      3.39 o
   8  22   0       44.63       42.87      4.50 o
   9  22   0        4.91        4.98      6.09 o
   1  23   0       40.38       60.41      4.39 o
   2  23   0       30.57       31.27      3.65 o
   3  23   0        4.47        3.46      2.81 o
   4  23   0        0.43        1.92      2.75 o
   5  23   0        6.78       12.45      3.65 o
   6  23   0        1.75       -3.19      3.19 o
   7  23   0       11.98        5.61      3.86 o
   8  23   0        1.08        1.97      3.53 o
   9  23   0        5.56        4.89      6.29 o
   0  24   0      171.48      178.32      7.77 o
   1  24   0      126.18      129.93      6.75 o
   2  24   0       18.48       18.72      3.35 o
   3  24   0       19.58       11.94      3.21 o
   4  24   0       16.95       15.33      3.21 o
   5  24   0        6.21        8.86      3.26 o
   6  24   0        1.82        1.36      3.56 o
   7  24   0       11.62        9.53      4.80 o
   8  24   0       23.97       16.48      4.26 o
   1  25   0       50.99       58.92      6.03 o
   2  25   0       34.70       33.20      3.85 o
   3  25   0      160.23      178.61      6.80 o
   4  25   0       20.12       30.35      5.06 o
   5  25   0        8.60        5.74      3.92 o
   6  25   0       44.38       44.02      5.21 o
   7  25   0       30.60       36.66      4.68 o
   0  26   0        5.73        9.53      6.65 o
   1  26   0       48.20       58.18      6.65 o
   2  26   0       37.65       29.19      3.90 o
   3  26   0       21.96       20.16      3.70 o
   4  26   0        0.94        1.98      3.11 o
   5  26   0       12.22        7.12      4.02 o
   6  26   0       26.82       25.94      4.75 o
   7  26   0       17.55        7.20      5.76 o
   1  27   0        1.50        5.43      4.70 o
   2  27   0        9.32       -0.48      3.53 o
   3  27   0       13.05       19.42      3.80 o
   4  27   0        5.57        6.28      4.02 o
   5  27   0        5.19        1.87      3.91 o
   6  27   0       11.77        7.50      4.28 o
   0  28   0        4.64        3.09      6.45 o
   1  28   0        6.81        7.76      5.06 o
   2  28   0       38.44       36.56      6.16 o
   3  28   0       76.28       94.67      5.76 o
   4  28   0       48.01       64.76      9.40 o
   5  28   0        0.52       -3.73      3.73 o
   1  29   0       74.54       81.59      7.95 o
   2  29   0        6.75        6.20      5.17 o
   3  29   0       24.45       36.53      6.64 o
   4  29   0        6.14       21.85     10.53 o
   0  30   0        0.17       -0.30      7.18 o
   1  30   0       14.08       10.51      5.77 o
   2  30   0        1.81        0.43      5.79 o
   3  30   0        2.39        5.35      5.46 o
 -13   1   1        3.13       -4.12      4.12 o
 -12   1   1       14.06       13.44      2.81 o
 -11   1   1      197.29      200.67      5.65 o
 -10   1   1      471.63      485.84      7.82 o
  -9   1   1      113.02      100.58      3.56 o
  -8   1   1      970.61      937.29     10.82 o
  -7   1   1      347.88      344.63      4.45 o
  -6   1   1     3309.85     3393.93     24.03 o
  -5   1   1       45.37       38.16      1.08 o
  -4   1   1      933.92      940.42      7.04 o
  -3   1   1     2240.44     2225.80     16.57 o
  -2   1   1      173.51      203.42      2.03 o
  -1   1   1    19664.56    18420.49    191.90 o
   0   1   1     5294.72     4631.82     42.73 o
   1   1   1     7794.52     7790.01     63.14 o
   2   1   1     3571.81     3778.18     29.29 o
   3   1   1      151.97      144.25      3.53 o
   4   1   1      321.70      401.15      3.95 o
   5   1   1     1936.37     2095.56     15.61 o
   6   1   1     1004.77     1039.78      9.31 o
   7   1   1      297.04      283.41      4.21 o
   8   1   1        1.16       -1.81      1.81 o
   9   1   1        0.04       -1.35      1.35 o
  10   1   1        2.42       -1.48      1.48 o
  11   1   1       13.44        8.94      1.74 o
  12   1   1        8.11       13.16      1.89 o
  13   1   1        1.39       -0.33      3.43 o
 -13   2   1       14.83       18.72      3.46 o
 -12   2   1       26.60       34.47      3.22 o
 -11   2   1       73.53       68.66      5.08 o
 -10   2   1      225.20      230.50      7.67 o
  -9   2   1        0.70        0.00      2.47 o
  -8   2   1      358.05      309.13      5.52 o
  -7   2   1     1023.22     1097.95     10.62 o
  -6   2   1     2308.22     2507.93     15.27 o
  -5   2   1      129.37      128.69      1.66 o
  -4   2   1       52.88       57.05      0.89 o
  -3   2   1     1825.67     1686.86     12.69 o
  -2   2   1     2044.60     1923.88     19.91 o
  -1   2   1     6627.64     6848.24     49.04 o
   0   2   1     9394.06     9262.27     69.93 o
   1   2   1     1395.64     1424.69     12.30 o
   2   2   1      362.31      362.46      3.68 o
   3   2   1     8247.76     8356.38     63.56 o
   4   2   1     1077.33      988.01      8.93 o
   5   2   1       35.94       25.75      1.36 o
   6   2   1     1497.68     1503.96     11.97 o
   7   2   1       21.98       24.88      1.57 o
   8   2   1     2717.61     2693.01     21.33 o
   9   2   1       76.04       75.16      3.20 o
  10   2   1      120.40      121.23      3.17 o
  11   2   1       26.96       29.52      2.13 o
  12   2   1      173.76      193.36      4.01 o
  13   2   1       25.58       27.86      4.35 o
 -13   3   1        5.56        3.43      3.07 o
 -12   3   1       16.19       16.18      2.88 o
 -11   3   1       93.76       86.49      4.28 o
 -10   3   1      504.01      523.84      8.84 o
  -9   3   1      167.63      165.25      5.93 o
  -8   3   1      414.54      374.98      8.62 o
  -7   3   1      169.01      160.85      3.17 o
  -6   3   1       67.61       51.42      3.58 o
  -5   3   1       24.40       18.51      0.73 o
  -4   3   1     1979.29     2088.78     13.68 o
  -3   3   1        4.13       21.05      0.87 o
  -2   3   1     3454.75     3745.65     27.81 o
  -1   3   1     7961.94     8007.57     49.00 o
   0   3   1      234.86      255.21      2.71 o
   1   3   1    20447.56    19342.05    148.27 o
   2   3   1     1371.28     1433.43     12.63 o
   3   3   1    10506.51    10817.41     81.92 o
   4   3   1      713.14      736.04      6.69 o
   5   3   1     1080.68     1103.88      9.57 o
   6   3   1        1.51        1.28      1.08 o
   7   3   1      214.06      196.98      3.38 o
   8   3   1       93.54       80.78      4.05 o
   9   3   1        7.60        4.83      1.68 o
  10   3   1       17.97       16.65      1.88 o
  11   3   1       14.91       18.51      1.95 o
  12   3   1       11.60       11.06      1.90 o
  13   3   1        3.15        2.45      3.52 o
 -13   4   1        6.39        1.80      3.20 o
 -12   4   1        0.11       -1.84      2.74 o
 -11   4   1        1.63       -1.18      2.35 o
 -10   4   1       22.50       12.46      2.86 o
  -9   4   1       12.07        8.49      2.58 o
  -8   4   1      175.89      165.77      2.83 o
  -7   4   1       69.88       57.28      2.15 o
  -6   4   1      646.00      752.52      7.10 o
  -5   4   1       15.12       17.53      0.77 o
  -4   4   1        1.00       -0.31      0.39 o
  -3   4   1     6284.20     6434.93     44.09 o
  -2   4   1    29678.62    28373.42    335.42 o
  -1   4   1     6268.01     6104.21     36.43 o
   0   4   1     3640.42     3672.68     30.13 o
   1   4   1    13946.22    13871.36    105.69 o
   2   4   1      567.46      587.16      5.56 o
   3   4   1     2103.27     2054.94     14.98 o
   4   4   1     1291.04     1431.42     11.06 o
   5   4   1     3385.17     3479.54     24.92 o
   6   4   1      133.95      114.77      2.49 o
   7   4   1        6.27        0.32      1.34 o
   8   4   1       73.06       57.04      3.93 o
   9   4   1        2.76        2.25      1.61 o
  10   4   1       27.06       24.14      2.59 o
  11   4   1       51.48       53.78      2.65 o
  12   4   1        0.76       -1.69      1.69 o
  13   4   1        0.05       -5.32      5.32 o
 -13   5   1       12.28       11.99      3.42 o
 -12   5   1       24.37       26.06      4.11 o
 -11   5   1       29.78       24.25      3.36 o
 -10   5   1      144.94      124.50      4.60 o
  -9   5   1        0.02       -2.21      2.21 o
  -8   5   1      657.65      627.75      6.21 o
  -7   5   1        1.37       -0.73      0.73 o
  -6   5   1      737.42      724.36      8.01 o
  -5   5   1       17.21        6.47      0.64 o
  -4   5   1     1646.87     1633.77     11.41 o
  -3   5   1     1165.93     1319.63      9.29 o
  -2   5   1    14695.15    14511.98    106.53 o
  -1   5   1    18275.20    17980.74    124.95 o
   0   5   1      210.66      210.25      2.46 o
   1   5   1     3254.73     3198.68     23.57 o
   2   5   1     1367.39     1429.18     12.79 o
   3   5   1        3.52       14.76      1.41 o
   4   5   1      229.84      241.08      3.77 o
   5   5   1      519.70      504.25      5.54 o
   6   5   1      820.70      810.14      7.90 o
   7   5   1      209.47      205.72      3.98 o
   8   5   1      163.04      158.11      4.47 o
   9   5   1       33.25       31.62      2.16 o
  10   5   1        9.61        8.11      1.97 o
  11   5   1        5.60        6.54      1.84 o
  12   5   1       16.44       12.80      2.33 o
  13   5   1        6.89        9.76      4.44 o
 -13   6   1       10.35       10.28      3.96 o
 -12   6   1       11.68       11.07      3.60 o
 -11   6   1      140.10      132.80      4.89 o
 -10   6   1       14.46        6.39      2.76 o
  -9   6   1      121.10      113.90      3.56 o
  -8   6   1      184.97      180.27      3.41 o
  -7   6   1       30.01       31.16      1.58 o
  -6   6   1       18.15       18.06      1.13 o
  -5   6   1        3.70       14.43      0.92 o
  -4   6   1        3.39        0.77      0.59 o
  -3   6   1     4648.22     4931.34     32.34 o
  -2   6   1      213.71      214.17      2.61 o
  -1   6   1      254.78      279.03      6.36 o
   0   6   1        8.27       23.02      1.02 o
   1   6   1      646.01      691.03      6.06 o
   2   6   1     3235.57     3251.60     25.63 o
   3   6   1      233.81      272.85      3.56 o
   4   6   1        2.60        2.61      1.16 o
   5   6   1     1200.66     1181.61     10.40 o
   6   6   1      610.00      575.23      6.25 o
   7   6   1        5.81        3.25      1.47 o
   8   6   1      984.33      942.92     10.59 o
   9   6   1        0.36        1.68      1.64 o
  10   6   1      245.70      254.24      5.55 o
  11   6   1       17.20       14.79      2.02 o
  12   6   1       91.89      105.77      3.36 o
 -13   7   1        0.10        1.84      3.17 o
 -12   7   1       94.41       96.87      5.19 o
 -11   7   1        0.02       -0.62      2.72 o
 -10   7   1       10.20        9.37      2.81 o
  -9   7   1        8.65        5.70      1.32 o
  -8   7   1      446.89      410.31      5.72 o
  -7   7   1      405.21      407.80      6.90 o
  -6   7   1      208.04      230.05      3.30 o
  -5   7   1     3002.25     3132.66     22.44 o
  -4   7   1      195.40      175.95      2.35 o
  -3   7   1      572.82      619.44      5.92 o
  -2   7   1      678.57      744.28      6.44 o
  -1   7   1     2624.93     2511.54     20.08 o
   0   7   1     2978.83     2938.55     20.79 o
   1   7   1      484.09      460.95      4.82 o
   2   7   1       75.37       94.80      1.96 o
   3   7   1      104.25       71.97      2.18 o
   4   7   1       27.51       29.77      1.56 o
   5   7   1      740.08      709.46      7.09 o
   6   7   1      157.22      167.07      3.51 o
   7   7   1      142.88      144.03      3.55 o
   8   7   1       20.68       14.39      2.36 o
   9   7   1        1.16        0.02      1.72 o
  10   7   1       46.34       46.70      2.74 o
  11   7   1        2.62       -0.33      1.93 o
  12   7   1       43.83       42.85      3.21 o
 -13   8   1        7.25        5.98      3.44 o
 -12   8   1        9.56       11.82      3.42 o
 -11   8   1        8.55        7.88      3.60 o
 -10   8   1      203.89      196.85      7.61 o
  -9   8   1        0.02       -1.24      1.24 o
  -8   8   1       20.60       21.41      1.76 o
  -7   8   1       17.73       18.23      1.42 o
  -6   8   1       82.19       89.39      2.21 o
  -5   8   1      898.41      848.19      7.29 o
  -4   8   1     1428.51     1519.72     11.68 o
  -3   8   1     1242.18     1320.37     11.38 o
  -2   8   1     1751.57     1842.74     14.40 o
  -1   8   1     1970.85     1972.21     16.23 o
   0   8   1      339.65      400.78      3.93 o
   1   8   1       36.93       50.06      1.43 o
   2   8   1      539.63      497.14      7.42 o
   3   8   1     2981.70     2867.64     23.28 o
   4   8   1        2.64        1.03      0.95 o
   5   8   1      233.04      263.35      3.79 o
   6   8   1       11.19       11.71      1.59 o
   7   8   1      575.56      565.91      7.41 o
   8   8   1       64.25       50.72      2.61 o
   9   8   1       26.94       18.68      2.28 o
  10   8   1       28.67       30.13      2.48 o
  11   8   1        4.22        2.96      2.10 o
  12   8   1       10.40       14.10      2.76 o
 -13   9   1       25.82       27.02      5.08 o
 -12   9   1        0.43        4.74      3.31 o
 -11   9   1       21.97       23.64      4.35 o
 -10   9   1       26.40       20.94      4.02 o
  -9   9   1      300.30      290.10      6.64 o
  -8   9   1      762.39      742.77      9.08 o
  -7   9   1      171.30      176.87      3.23 o
  -6   9   1      711.72      644.50      6.85 o
  -5   9   1      527.08      580.90      5.61 o
  -4   9   1     2606.54     2618.13     19.15 o
  -3   9   1     1156.92     1132.44     10.14 o
  -2   9   1     4166.62     4388.75     32.53 o
  -1   9   1     1960.48     1986.76     16.51 o
   0   9   1      386.55      419.96      4.20 o
   1   9   1     3968.04     3877.16     28.87 o
   2   9   1       81.38       80.66      1.88 o
   3   9   1       41.51       35.80      1.53 o
   4   9   1      156.03      137.45      2.85 o
   5   9   1       26.13       31.15      1.57 o
   6   9   1       74.25       65.93      2.57 o
   7   9   1       56.46       55.26      2.53 o
   8   9   1      437.97      422.89      6.48 o
   9   9   1       10.38        5.97      2.05 o
  10   9   1       51.14       43.53      2.68 o
  11   9   1        6.78       -1.99      1.99 o
  12   9   1        0.05       -1.53      2.42 o
 -13  10   1       21.24       18.99      4.01 o
 -12  10   1        1.18        5.57      5.55 o
 -11  10   1      121.09      124.18      6.91 o
 -10  10   1      119.59      124.10      4.39 o
  -9  10   1       13.05       12.23      1.71 o
  -8  10   1      145.53      138.97      3.61 o
  -7  10   1      163.65      153.12      3.16 o
  -6  10   1      317.41      313.15      4.38 o
  -5  10   1       50.66       58.95      1.77 o
  -4  10   1        0.82       -0.58      0.86 o
  -3  10   1      248.61      273.60      3.51 o
  -2  10   1      445.33      556.51      5.56 o
  -1  10   1      484.69      543.07      5.79 o
   0  10   1     2367.90     2429.31     18.93 o
   1  10   1      280.51      273.04      3.38 o
   2  10   1      181.16      204.53      3.09 o
   3  10   1      350.99      339.84      4.53 o
   4  10   1      628.61      674.43      7.38 o
   5  10   1        1.25        0.84      1.09 o
   6  10   1     1373.37     1302.25     13.42 o
   7  10   1      163.56      172.79      4.11 o
   8  10   1      198.51      185.48      4.39 o
   9  10   1       72.20       69.75      3.27 o
  10  10   1        9.78       14.63      2.45 o
  11  10   1        1.26       -2.03      2.03 o
  12  10   1       35.51       34.99      3.93 o
 -13  11   1        2.30        1.15      3.47 o
 -12  11   1       43.94       56.88      6.86 o
 -11  11   1        1.89       11.29      4.82 o
 -10  11   1       32.28       29.25      2.22 o
  -9  11   1       37.27       35.42      2.18 o
  -8  11   1      127.40      112.53      3.42 o
  -7  11   1       19.54       23.89      1.74 o
  -6  11   1       30.75       35.33      1.78 o
  -5  11   1       55.93       68.35      2.19 o
  -4  11   1      353.07      363.43      4.64 o
  -3  11   1        0.23        1.32      1.14 o
  -2  11   1        6.94       13.76      1.06 o
  -1  11   1      406.02      443.39      5.18 o
   0  11   1      118.25      108.84      2.36 o
   1  11   1       37.55       58.14      2.09 o
   2  11   1     2466.97     2426.66     19.18 o
   3  11   1     1072.10     1091.69     10.52 o
   4  11   1      224.94      248.52      3.81 o
   5  11   1       18.35       15.77      1.52 o
   6  11   1       21.86       23.82      2.12 o
   7  11   1       56.42       63.45      2.89 o
   8  11   1       23.37       19.31      2.40 o
   9  11   1        0.83        3.86      2.11 o
  10  11   1       65.14       79.96      3.70 o
  11  11   1        2.36        1.06      2.54 o
  12  11   1       12.39        8.34      3.27 o
 -12  12   1      107.76      138.09      8.02 o
 -11  12   1       17.34       19.41      4.57 o
 -10  12   1        0.51       -1.30      1.46 o
  -9  12   1       10.84        6.11      1.76 o
  -8  12   1      310.51      302.82      5.55 o
  -7  12   1      293.36      279.86      4.52 o
  -6  12   1        1.19        1.01      1.32 o
  -5  12   1      187.10      199.99      4.09 o
  -4  12   1      397.81      399.00      5.07 o
  -3  12   1      161.11      173.60      2.93 o
  -2  12   1      128.69       83.33      2.11 o
  -1  12   1      773.10      863.17      8.62 o
   0  12   1      238.22      191.02      3.11 o
   1  12   1     5491.15     5618.72     39.50 o
   2  12   1      117.13      142.70      2.82 o
   3  12   1      394.14      370.31      5.06 o
   4  12   1      109.29      127.20      2.89 o
   5  12   1     2102.61     2056.47     18.35 o
   6  12   1      481.96      472.50      6.92 o
   7  12   1       68.87       59.90      2.85 o
   8  12   1        0.99        1.57      1.99 o
   9  12   1       32.38       32.83      3.29 o
  10  12   1       32.28       34.82      3.31 o
  11  12   1       16.98       11.77      3.22 o
  12  12   1       12.81       16.13      4.60 o
 -12  13   1        0.59        3.66      4.57 o
 -11  13   1       48.78       60.15      6.48 o
 -10  13   1       33.86       26.65      2.16 o
  -9  13   1       57.59       49.11      2.64 o
  -8  13   1      141.28      136.83      3.93 o
  -7  13   1      109.33      103.34      3.04 o
  -6  13   1      774.36      732.39      8.70 o
  -5  13   1       76.55       60.47      2.37 o
  -4  13   1      502.14      491.54      5.67 o
  -3  13   1      981.31      949.35      8.97 o
  -2  13   1     1459.95     1457.53     14.35 o
  -1  13   1     3475.54     3447.66     38.26 o
   0  13   1        0.01        1.31      1.19 o
   1  13   1      588.38      557.15      6.87 o
   2  13   1      170.74      148.27      2.80 o
   3  13   1      930.13      896.55      9.36 o
   4  13   1       88.15       85.03      2.62 o
   5  13   1      236.15      230.72      4.47 o
   6  13   1     1065.48     1040.93     12.40 o
   7  13   1      298.68      324.88      6.10 o
   8  13   1       33.26       29.03      2.72 o
   9  13   1       60.04       57.50      3.33 o
  10  13   1        0.02       -1.73      2.57 o
  11  13   1        2.20       -0.40      2.96 o
 -12  14   1       12.33       19.46      5.11 o
 -11  14   1       76.23      101.60      4.57 o
 -10  14   1        0.50       -1.25      1.76 o
  -9  14   1      121.63      120.38      3.86 o
  -8  14   1       20.03       22.75      2.25 o
  -7  14   1        0.56       -1.17      1.63 o
  -6  14   1      324.20      295.68      5.12 o
  -5  14   1      518.58      510.83      8.89 o
  -4  14   1      352.59      339.68      4.65 o
  -3  14   1       77.70       65.03      2.11 o
  -2  14   1      429.01      424.27      5.51 o
  -1  14   1       61.87      125.10      7.02 o
   0  14   1      239.04      255.16      3.89 o
   1  14   1       29.55       20.20      1.45 o
   2  14   1     1253.56     1195.56     10.48 o
   3  14   1      100.59      106.12      3.05 o
   4  14   1      245.73      226.31      4.00 o
   5  14   1        1.29        4.92      1.67 o
   6  14   1      423.82      389.20      6.89 o
   7  14   1      154.55      154.58      4.31 o
   8  14   1       84.76       86.22      4.20 o
   9  14   1      103.45      109.65      4.85 o
  10  14   1       10.63       13.19      3.11 o
  11  14   1       30.39       38.94      6.84 o
 -12  15   1       31.60       44.28     10.44 o
 -11  15   1        9.57       16.38      2.42 o
 -10  15   1       34.04       34.21      2.66 o
  -9  15   1      126.24      134.52      4.42 o
  -8  15   1       28.02       21.92      2.48 o
  -7  15   1       35.46       21.11      2.41 o
  -6  15   1       37.52       31.10      2.21 o
  -5  15   1      897.26      878.27     10.14 o
  -4  15   1      113.97      136.54      3.15 o
  -3  15   1        0.00       -1.15      1.15 o
  -2  15   1      141.24      135.60      3.15 o
  -1  15   1       16.77       12.46      1.34 o
   0  15   1      104.38      105.01      2.63 o
   1  15   1        0.12       -0.07      1.04 o
   2  15   1       34.88       30.45      1.72 o
   3  15   1      397.66      396.47      5.45 o
   4  15   1       23.31       21.27      1.89 o
   5  15   1      153.60      139.57      4.03 o
   6  15   1        0.59       -1.45      1.81 o
   7  15   1       97.99      104.75      3.79 o
   8  15   1       32.23       30.89      3.33 o
   9  15   1      294.32      332.14      7.91 o
  10  15   1       99.22      105.20      5.04 o
  11  15   1        6.67       16.78      6.11 o
 -11  16   1       14.59       19.62      2.86 o
 -10  16   1       15.44       14.13      2.35 o
  -9  16   1        4.66        4.19      2.21 o
  -8  16   1        5.58        1.82      2.05 o
  -7  16   1      100.78      105.86      4.08 o
  -6  16   1      127.42      122.54      3.95 o
  -5  16   1      374.80      381.90      6.16 o
  -4  16   1      472.01      442.91      6.58 o
  -3  16   1      109.01      114.03      2.92 o
  -2  16   1      513.41      474.63      6.28 o
  -1  16   1       69.25       73.37      2.42 o
   0  16   1      115.71       96.77      2.67 o
   1  16   1        0.45       -0.68      1.17 o
   2  16   1     1093.68     1006.86     10.07 o
   3  16   1     1556.64     1529.29     13.95 o
   4  16   1        2.45        9.15      1.72 o
   5  16   1      108.65       96.21      3.57 o
   6  16   1        9.07        5.40      2.11 o
   7  16   1      259.53      269.94      6.50 o
   8  16   1      129.44      127.43      5.15 o
   9  16   1        9.64       11.48      3.18 o
  10  16   1        0.20       -2.23      2.78 o
  11  16   1        1.49       -1.29      6.70 o
 -11  17   1       48.76       60.74      5.24 o
 -10  17   1       32.88       32.48      2.85 o
  -9  17   1        0.01       -2.07      2.07 o
  -8  17   1       21.43       13.90      2.49 o
  -7  17   1       23.29       22.95      2.63 o
  -6  17   1      115.85      102.48      4.71 o
  -5  17   1      414.01      401.67      6.47 o
  -4  17   1      296.19      289.98      5.39 o
  -3  17   1       44.25       46.91      2.29 o
  -2  17   1      486.76      508.44      6.73 o
  -1  17   1      860.88      845.44      8.87 o
   0  17   1      185.88      178.04      3.61 o
   1  17   1       20.95       16.22      1.66 o
   2  17   1       72.81       65.43      2.51 o
   3  17   1      273.53      280.29      5.04 o
   4  17   1      228.54      215.40      4.18 o
   5  17   1       27.85       20.46      2.62 o
   6  17   1        0.49       -2.24      2.24 o
   7  17   1       10.00       16.13      2.69 o
   8  17   1       41.48       36.51      3.71 o
   9  17   1       50.75       48.66      4.06 o
  10  17   1        0.40       -0.89      2.94 o
 -11  18   1       72.40       83.26      7.27 o
 -10  18   1       27.21       27.50      3.30 o
  -9  18   1       27.48       29.35      3.03 o
  -8  18   1        0.03       -2.12      2.12 o
  -7  18   1       20.35       19.17      2.65 o
  -6  18   1      178.83      182.69      4.88 o
  -5  18   1        4.71        4.99      2.26 o
  -4  18   1       15.45       12.38      2.15 o
  -3  18   1      736.14      700.95      8.08 o
  -2  18   1      356.85      370.41      5.75 o
  -1  18   1       46.42       63.96      2.56 o
   0  18   1      774.07      776.20      8.55 o
   1  18   1       15.75       15.74      1.70 o
   2  18   1       34.43       32.75      2.63 o
   3  18   1      311.84      288.00      5.26 o
   4  18   1     1131.99     1085.90     10.73 o
   5  18   1      102.27       95.89      4.37 o
   6  18   1        0.92       -3.20      3.20 o
   7  18   1        2.95        7.27      3.11 o
   8  18   1        4.35        1.11      2.75 o
   9  18   1        1.22        4.39      3.05 o
  10  18   1        9.64       19.92      5.06 o
 -11  19   1       47.87       51.62      4.86 o
 -10  19   1       15.47       12.77      3.26 o
  -9  19   1       11.90       17.20      3.32 o
  -8  19   1        0.96       -2.04      2.66 o
  -7  19   1       60.32       79.55      4.04 o
  -6  19   1       55.13       51.51      3.13 o
  -5  19   1       22.30       22.59      2.75 o
  -4  19   1      111.39      120.76      4.48 o
  -3  19   1       54.96       54.82      2.49 o
  -2  19   1        3.28        6.53      1.73 o
  -1  19   1        9.18       13.50      1.83 o
   0  19   1       68.38       77.50      2.74 o
   1  19   1        5.72        6.60      1.56 o
   2  19   1      174.34      175.96      3.97 o
   3  19   1      676.70      665.95      8.65 o
   4  19   1       37.84       28.66      3.05 o
   5  19   1       19.16       32.88      3.22 o
   6  19   1       23.90       21.23      4.88 o
   7  19   1      439.11      465.26      9.69 o
   8  19   1       10.78        3.72      3.00 o
   9  19   1       57.79       77.57      4.82 o
  10  19   1        2.42        8.37      4.81 o
 -10  20   1        4.06        7.13      6.19 o
  -9  20   1       30.15       33.25      3.87 o
  -8  20   1       15.55        9.86      3.14 o
  -7  20   1      180.49      186.87      6.65 o
  -6  20   1       87.35       84.38      8.49 o
  -5  20   1      255.03      273.57      9.34 o
  -4  20   1       86.01       86.34      5.21 o
  -3  20   1       71.10       65.04      2.76 o
  -2  20   1      950.81      903.44     13.04 o
  -1  20   1      152.38      143.30      3.89 o
   0  20   1      228.67      211.27      4.30 o
   1  20   1        2.26       -1.53      1.53 o
   2  20   1      166.60      149.99      4.66 o
   3  20   1       32.53       31.79      2.87 o
   4  20   1       17.85       11.25      3.07 o
   5  20   1      138.18      127.97      6.97 o
   6  20   1       40.58       40.89      8.05 o
   7  20   1        3.78        2.04      2.93 o
   8  20   1        6.95        7.45      3.21 o
   9  20   1       25.31       29.47      3.94 o
 -10  21   1        1.39        0.48      5.80 o
  -9  21   1       30.77       33.99      5.13 o
  -8  21   1        5.16        3.03      3.12 o
  -7  21   1        5.93        2.49      3.02 o
  -6  21   1       34.21       37.09      4.14 o
  -5  21   1       51.56       48.28      3.80 o
  -4  21   1      123.45      118.96      5.35 o
  -3  21   1       38.30       37.40      3.66 o
  -2  21   1        1.82        6.58      2.30 o
  -1  21   1      181.42      168.28      4.98 o
   0  21   1      216.74      210.89      5.50 o
   1  21   1      288.77      273.27      6.88 o
   2  21   1       63.28       58.63      3.39 o
   3  21   1       12.27       11.33      2.91 o
   4  21   1       18.22       11.18      3.04 o
   5  21   1       28.11       23.07      3.88 o
   6  21   1       13.94        7.30      3.15 o
   7  21   1        9.37       13.96      3.76 o
   8  21   1        4.91        3.73      3.41 o
   9  21   1       27.66       30.00      6.25 o
  -9  22   1       49.59       56.85     13.18 o
  -8  22   1        0.05       -0.02      3.05 o
  -7  22   1       43.23       54.48      4.42 o
  -6  22   1        8.94       11.78      3.62 o
  -5  22   1       29.84       37.17      3.72 o
  -4  22   1        0.05        0.98      2.43 o
  -3  22   1       41.52       45.48      4.31 o
  -2  22   1      462.40      493.41     12.21 o
  -1  22   1      234.03      231.32      5.85 o
   0  22   1        1.54        2.64      2.30 o
   1  22   1       33.89       38.41      3.10 o
   2  22   1       14.91       19.00      2.70 o
   3  22   1        7.79        7.55      2.82 o
   4  22   1      102.52      103.84      5.32 o
   5  22   1       53.86       71.24      4.72 o
   6  22   1       22.20       23.29      4.60 o
   7  22   1        3.17        3.51      3.76 o
   8  22   1        0.23        0.57      5.58 o
   9  22   1        2.99        1.07      5.84 o
  -9  23   1       27.66       23.89      6.80 o
  -8  23   1        4.88       -3.21      3.21 o
  -7  23   1       34.01       51.43      6.52 o
  -6  23   1        1.48        2.67      3.38 o
  -5  23   1        0.02       -1.70      2.69 o
  -4  23   1        3.22       -2.45      2.45 o
  -3  23   1       27.71       30.87      3.53 o
  -2  23   1       13.96       25.53      4.15 o
  -1  23   1       53.13       55.45      4.96 o
   0  23   1        2.81        0.80      2.31 o
   1  23   1       16.67       14.16      2.65 o
   2  23   1      125.40      133.95     10.03 o
   3  23   1        8.44       10.56      3.14 o
   4  23   1        9.56       16.94      3.84 o
   5  23   1        5.62       13.53      3.39 o
   6  23   1        0.88        2.10      5.97 o
   7  23   1       41.39       51.88     10.09 o
   8  23   1        0.07       -3.03      3.66 o
  -8  24   1        8.83        8.99      3.80 o
  -7  24   1       53.41       57.46      4.86 o
  -6  24   1       11.60       17.18      4.07 o
  -5  24   1        4.35        5.31      3.53 o
  -4  24   1       11.56       14.71      3.17 o
  -3  24   1        0.02       -1.79      2.50 o
  -2  24   1        5.46        5.33      2.94 o
  -1  24   1      100.11       97.94      7.44 o
   0  24   1      471.96      415.67      9.95 o
   1  24   1       28.25       32.28      3.42 o
   2  24   1       11.97       12.83      3.26 o
   3  24   1       13.75       18.14      3.53 o
   4  24   1       39.06       32.05      3.89 o
   5  24   1       46.42       47.18      4.50 o
   6  24   1       44.21       35.19      5.08 o
   7  24   1        0.61       -3.29      3.29 o
   8  24   1        0.87       -5.59      5.59 o
  -8  25   1        1.28        1.91      5.93 o
  -7  25   1       21.44       22.39      4.25 o
  -6  25   1       31.23       40.84      5.27 o
  -5  25   1       31.67       42.43      6.12 o
  -4  25   1        0.64        0.87      3.34 o
  -3  25   1        0.37       -2.80      3.77 o
  -2  25   1       16.51       19.08      3.34 o
  -1  25   1        7.23        7.36      3.11 o
   0  25   1        1.29        4.85      3.13 o
   1  25   1        3.62       13.54      4.95 o
   2  25   1       28.11       30.34      5.95 o
   3  25   1        0.09       -1.87      2.94 o
   4  25   1       27.33       17.73      4.10 o
   5  25   1        9.88        6.08      3.46 o
   6  25   1       26.15       35.24      5.14 o
   7  25   1       10.85       23.24      9.66 o
  -7  26   1       25.73       32.11      4.87 o
  -6  26   1        0.98        2.45      3.85 o
  -5  26   1       20.76       31.27      4.84 o
  -4  26   1       18.55       27.03      3.95 o
  -3  26   1        0.09        1.05      2.93 o
  -2  26   1        5.43        1.39      3.38 o
  -1  26   1       18.93       19.61      3.73 o
   0  26   1      142.18      161.12      9.37 o
   1  26   1        0.19       -4.09      4.09 o
   2  26   1      100.25       98.97      7.68 o
   3  26   1       34.39       32.88      4.24 o
   4  26   1       20.77       36.11      4.99 o
   5  26   1       19.80       27.09      7.62 o
   6  26   1        9.30       16.20      5.28 o
  -6  27   1        1.88        2.13      4.08 o
  -5  27   1       15.93       32.50      5.19 o
  -4  27   1       25.36       43.11      5.43 o
  -3  27   1       38.66       47.01      5.44 o
  -2  27   1       72.79       88.38      5.81 o
  -1  27   1       17.72       12.00      5.09 o
   0  27   1        1.65        2.22      4.41 o
   1  27   1       25.59       20.99      5.27 o
   2  27   1       31.61       43.16      6.17 o
   3  27   1        1.88        4.51      4.78 o
   4  27   1        3.61        1.68      3.33 o
   5  27   1        4.46       -1.03      5.39 o
   6  27   1        5.78        0.94      4.19 o
  -6  28   1        2.18        4.43     12.62 o
  -5  28   1        3.20       10.52      5.39 o
  -4  28   1        0.03        4.87      4.99 o
  -3  28   1        0.00       -3.75      3.75 o
  -2  28   1       19.00       15.81      4.44 o
  -1  28   1       37.18       44.24      7.67 o
   0  28   1        1.36        5.06      4.94 o
   1  28   1        1.21       -3.67      4.60 o
   2  28   1       17.64       22.10      5.68 o
   3  28   1        5.76       -0.13      4.65 o
   4  28   1        0.02        4.48      5.18 o
   5  28   1        4.06        0.40      3.93 o
  -5  29   1        7.98       -3.06      7.42 o
  -4  29   1        0.74       -1.35      4.16 o
  -3  29   1        0.00       -1.62      3.30 o
  -2  29   1        4.05        4.50      4.78 o
  -1  29   1        0.20       -2.15      4.73 o
   0  29   1        0.03        0.48      5.02 o
   1  29   1       22.64       26.09      6.01 o
   2  29   1        2.18        6.30      5.14 o
   3  29   1        6.00        4.03      6.48 o
   4  29   1        1.42        8.02      7.76 o
  -3  30   1        1.13       -0.91      7.55 o
  -2  30   1       14.66       10.97      5.84 o
  -1  30   1       16.14       13.46      5.65 o
   0  30   1       18.91       27.02      6.19 o
   1  30   1        2.79        9.45      6.97 o
   2  30   1       19.13       28.22      6.71 o
 -14   0   2        2.07       -2.95      5.64 o
 -13   0   2       10.99       -0.71      5.07 o
 -12   0   2      367.29      372.46     16.68 o
 -11   0   2      533.17      536.43     11.65 o
 -10   0   2      202.06      189.39      6.46 o
  -9   0   2     1753.01     1702.72     24.88 o
  -8   0   2      232.89      238.93      5.08 o
  -7   0   2     2362.67     2334.59     26.59 o
  -6   0   2      418.99      377.07      5.80 o
  -5   0   2     2607.95     2575.64     34.53 o
  -4   0   2       18.53       34.41      4.03 o
  -3   0   2     7634.28     7375.84    111.01 o
  -2   0   2     1815.13     1731.44     24.07 o
  -1   0   2     7162.15     7203.88     70.04 o
   0   0   2    13160.05    13494.21    157.83 o
   1   0   2    10681.06    11072.83    117.43 o
   2   0   2       85.22       54.36      2.39 o
   3   0   2     1280.94     1334.20     16.43 o
   4   0   2     4550.68     4940.30     54.55 o
   5   0   2      241.63      234.86      6.51 o
   6   0   2       80.30       79.20      3.50 o
   7   0   2       17.51       15.79      3.37 o
   8   0   2      237.81      248.86      7.31 o
   9   0   2        2.54       -2.07      2.71 o
  10   0   2        0.15       -2.37      2.37 o
  11   0   2       21.89       29.76      4.48 o
  12   0   2       18.60       20.51      6.12 o
 -14   1   2       15.09       11.21      5.98 o
 -13   1   2        0.29       -3.14      3.14 o
 -12   1   2       16.89       16.04      2.86 o
 -11   1   2        4.60        1.98      2.29 o
 -10   1   2       14.07       12.00      2.15 o
  -9   1   2       58.42       55.51      3.12 o
  -8   1   2       94.08       99.70      2.44 o
  -7   1   2      444.07      439.37      5.30 o
  -6   1   2      296.37      313.98      3.89 o
  -5   1   2      139.54      131.32      2.36 o
  -4   1   2     1651.61     1680.04     23.47 o
  -3   1   2       60.28       56.06      5.11 o
  -2   1   2     1393.33     1449.63     12.97 o
  -1   1   2      796.22      875.82      5.89 o
   0   1   2     9247.34     9637.14     77.64 o
   1   1   2     4402.27     4448.53     31.06 o
   2   1   2     8294.94     8722.05     65.85 o
   3   1   2      399.16      348.23      4.01 o
   4   1   2     1726.90     1797.79     14.44 o
   5   1   2      285.39      230.46      3.46 o
   6   1   2       80.32       75.61      2.22 o
   7   1   2     1743.86     1645.24     17.38 o
   8   1   2       50.32       45.55      2.69 o
   9   1   2      147.88      154.69      4.94 o
  10   1   2       13.32        9.87      2.48 o
  11   1   2       74.86       85.56      4.02 o
  12   1   2       22.42       19.59      4.20 o
 -14   2   2        3.81       -1.35      3.60 o
 -13   2   2        5.24       -2.66      2.66 o
 -12   2   2      113.39      113.88      7.43 o
 -11   2   2       27.15       25.39      2.82 o
 -10   2   2       10.07       11.31      2.71 o
  -9   2   2       65.68       65.83      5.37 o
  -8   2   2      140.25      147.68      3.10 o
  -7   2   2       91.56       80.97      2.67 o
  -6   2   2      345.08      376.17      4.09 o
  -5   2   2      107.92      119.42      2.10 o
  -4   2   2       15.17       13.06      1.40 o
  -3   2   2     6905.07     6987.86     69.28 o
  -2   2   2     7832.64     8094.33     57.37 o
  -1   2   2     4919.99     4853.06     33.12 o
   0   2   2     8836.99     8704.80     83.28 o
   1   2   2      764.91      845.93      7.48 o
   2   2   2     2638.37     2612.22     19.70 o
   3   2   2       63.72       74.76      2.06 o
   4   2   2       17.94        4.84      2.42 o
   5   2   2      149.72      158.78      2.83 o
   6   2   2      149.59      165.03      3.03 o
   7   2   2       55.72       38.09      2.42 o
   8   2   2        9.09        6.89      1.62 o
   9   2   2       57.93       56.19      3.67 o
  10   2   2       36.62       33.16      2.54 o
  11   2   2        3.08        1.24      2.46 o
  12   2   2        7.60        6.46      3.84 o
 -14   3   2       20.24       22.33      4.23 o
 -13   3   2        2.31        0.81      3.30 o
 -12   3   2        4.27        0.79      2.79 o
 -11   3   2       53.86       50.67      3.20 o
 -10   3   2       32.27       26.79      3.38 o
  -9   3   2        0.99        6.44      3.34 o
  -8   3   2       40.29       34.64      1.76 o
  -7   3   2        4.97        9.91      2.37 o
  -6   3   2      223.93      235.20      3.05 o
  -5   3   2      791.64      859.97      7.12 o
  -4   3   2     7191.55     7706.31     63.59 o
  -3   3   2    10328.87    11099.48    103.27 o
  -2   3   2    33276.43    32099.38    307.63 o
  -1   3   2      107.32      119.50      1.53 o
   0   3   2      452.88      488.88      5.81 o
   1   3   2       70.89       50.65      1.82 o
   2   3   2     7131.48     7124.55     58.09 o
   3   3   2     1730.62     1978.49     16.48 o
   4   3   2     2551.88     2751.21     21.18 o
   5   3   2     1441.28     1503.78     12.69 o
   6   3   2        2.64        1.22      1.08 o
   7   3   2      495.31      440.74      5.89 o
   8   3   2        0.03       -1.28      1.28 o
   9   3   2      139.03      131.69      3.90 o
  10   3   2        4.53        3.44      2.13 o
  11   3   2      126.01      127.50      5.10 o
  12   3   2       10.16        6.75      3.80 o
 -14   4   2        8.27       14.12      4.08 o
 -13   4   2        5.35        6.02      3.46 o
 -12   4   2       11.66       12.23      3.08 o
 -11   4   2        5.72        3.71      2.28 o
 -10   4   2      303.84      327.67      6.41 o
  -9   4   2     1637.73     1670.40     21.14 o
  -8   4   2       39.00       41.01      2.00 o
  -7   4   2      834.59      792.77      8.68 o
  -6   4   2       19.58       20.92      1.13 o
  -5   4   2     7411.10     7702.46     62.35 o
  -4   4   2      157.85       98.11      1.85 o
  -3   4   2     6435.49     6700.98     54.63 o
  -2   4   2    13446.50    13302.37     92.01 o
  -1   4   2     6064.27     6617.79     47.27 o
   0   4   2     1817.02     1751.29     17.75 o
   1   4   2      266.20      286.48      3.59 o
   2   4   2     4373.18     4266.96     35.54 o
   3   4   2      331.58      332.20      4.08 o
   4   4   2      388.69      368.50      4.62 o
   5   4   2       20.65       15.05      1.29 o
   6   4   2       84.40       90.75      2.33 o
   7   4   2       10.13       12.28      1.82 o
   8   4   2        0.19       -1.33      1.33 o
   9   4   2       20.86       14.12      2.14 o
  10   4   2       24.18       25.34      2.61 o
  11   4   2       40.22       41.23      3.58 o
  12   4   2       12.71        8.71      3.74 o
 -14   5   2        4.70       -0.54      3.45 o
 -13   5   2       22.29       21.12      4.12 o
 -12   5   2       41.47       50.77      4.52 o
 -11   5   2       41.88       44.66      3.68 o
 -10   5   2       17.21       12.52      2.76 o
  -9   5   2       38.73       36.96      3.12 o
  -8   5   2       12.13       15.05      1.59 o
  -7   5   2        0.85       -0.96      0.96 o
  -6   5   2       50.18       74.85      2.04 o
  -5   5   2      750.24      853.42      7.74 o
  -4   5   2     1609.94     1766.24     14.43 o
  -3   5   2     1804.93     1837.00     14.82 o
  -2   5   2     2913.62     2906.66     19.35 o
  -1   5   2     1279.13     1384.04     10.73 o
   0   5   2     1955.61     1919.20     17.86 o
   1   5   2      304.73      302.22      3.83 o
   2   5   2     2002.75     2151.35     18.92 o
   3   5   2     1705.13     1806.88     16.44 o
   4   5   2      553.85      527.96      5.61 o
   5   5   2      315.82      271.09      3.83 o
   6   5   2      132.64      135.67      2.67 o
   7   5   2      534.14      509.61      6.16 o
   8   5   2      136.09      117.14      3.29 o
   9   5   2      217.96      211.81      4.76 o
  10   5   2        3.38        2.92      2.11 o
  11   5   2       18.76       17.24      3.06 o
  12   5   2       12.38       12.43      3.89 o
 -14   6   2        3.05        2.38      7.49 o
 -13   6   2       24.21       27.25      3.71 o
 -12   6   2       30.34       29.34      3.59 o
 -11   6   2       31.96       28.54      4.13 o
 -10   6   2       53.14       47.03      3.36 o
  -9   6   2       29.13       28.59      2.81 o
  -8   6   2      235.87      240.91      5.42 o
  -7   6   2      149.40      149.16      2.92 o
  -6   6   2       36.72       28.00      1.26 o
  -5   6   2      106.42      101.96      2.65 o
  -4   6   2      824.50      800.88      7.16 o
  -3   6   2      922.13      947.25      6.98 o
  -2   6   2     6294.39     6665.16     45.20 o
  -1   6   2      894.20      948.21      7.78 o
   0   6   2      156.73      175.84      2.85 o
   1   6   2     3421.43     3352.59     26.46 o
   2   6   2       85.44       91.93      1.98 o
   3   6   2      829.06      927.20      8.88 o
   4   6   2      961.10     1070.61     13.34 o
   5   6   2      358.04      350.68      4.32 o
   6   6   2      516.29      499.60      5.97 o
   7   6   2       11.65        4.92      1.75 o
   8   6   2       61.90       70.15      2.77 o
   9   6   2       24.74       26.25      2.44 o
  10   6   2       17.70       15.60      2.77 o
  11   6   2       27.80       23.54      3.59 o
  12   6   2        0.23       -1.24      4.45 o
 -13   7   2        0.06       -2.78      2.88 o
 -12   7   2        0.18        1.35      2.88 o
 -11   7   2      371.59      374.05     17.69 o
 -10   7   2        1.01        0.10      3.05 o
  -9   7   2      204.66      190.91      5.36 o
  -8   7   2      160.69      166.54      4.63 o
  -7   7   2       46.82       47.33      2.25 o
  -6   7   2      848.06      917.36     12.84 o
  -5   7   2     2791.89     2973.97     22.42 o
  -4   7   2      909.88      955.16      8.00 o
  -3   7   2     2692.01     2745.98     18.55 o
  -2   7   2      388.80      452.77      4.09 o
  -1   7   2     5445.16     5663.48     38.93 o
   0   7   2      170.48      179.55      3.02 o
   1   7   2     1201.87     1181.59     10.48 o
   2   7   2     3568.02     3424.77     27.35 o
   3   7   2       54.79       61.85      2.49 o
   4   7   2     1607.25     1610.06     14.36 o
   5   7   2       16.09       17.32      1.37 o
   6   7   2      507.60      504.02      6.11 o
   7   7   2      976.20      958.13     10.90 o
   8   7   2      148.24      147.31      3.72 o
   9   7   2       88.56       85.00      3.37 o
  10   7   2        8.98        8.09      2.63 o
  11   7   2       82.79       88.24      5.85 o
  12   7   2        6.01       11.77      4.57 o
 -13   8   2        0.72        0.45      2.94 o
 -12   8   2       10.01        9.28      3.93 o
 -11   8   2       64.58       64.18      5.26 o
 -10   8   2      214.13      226.71      7.88 o
  -9   8   2      232.33      229.96      5.80 o
  -8   8   2      125.37      120.56      3.66 o
  -7   8   2     1064.03     1012.12     12.24 o
  -6   8   2      674.47      654.02      8.54 o
  -5   8   2      122.00      147.33      2.45 o
  -4   8   2      101.36      126.53      1.92 o
  -3   8   2     3995.20     4294.12     31.67 o
  -2   8   2     1901.29     1849.81     14.47 o
  -1   8   2       52.86       48.03      1.45 o
   0   8   2     1075.28     1044.89     10.01 o
   1   8   2       89.78       84.45      2.01 o
   2   8   2      130.06      110.20      2.41 o
   3   8   2      149.05      132.89      2.75 o
   4   8   2        5.85       11.21      1.33 o
   5   8   2      224.30      229.72      3.74 o
   6   8   2      247.19      237.29      4.08 o
   7   8   2      186.97      185.50      4.43 o
   8   8   2       77.40       67.93      2.97 o
   9   8   2       81.77       86.79      3.50 o
  10   8   2        3.87        1.55      2.55 o
  11   8   2        0.18        4.03      3.73 o
  12   8   2       16.62       24.19      5.05 o
 -13   9   2        2.83        0.34      3.57 o
 -12   9   2      125.35      162.10      8.01 o
 -11   9   2       22.36       14.12      4.03 o
 -10   9   2       17.26       17.39      3.83 o
  -9   9   2        0.65       -0.67      2.05 o
  -8   9   2       35.11       32.13      2.91 o
  -7   9   2        6.53        5.32      0.96 o
  -6   9   2      149.20      158.13      3.00 o
  -5   9   2       20.76       13.68      1.34 o
  -4   9   2      164.29      130.62      2.27 o
  -3   9   2        5.02        7.15      0.90 o
  -2   9   2     2439.61     2376.49     18.36 o
  -1   9   2        8.63       14.71      0.89 o
   0   9   2      615.80      604.96      6.22 o
   1   9   2       80.59      120.11      2.44 o
   2   9   2        0.01       -0.84      0.84 o
   3   9   2     1115.24     1096.78     10.54 o
   4   9   2      177.00      191.09      3.80 o
   5   9   2        9.67        8.44      1.36 o
   6   9   2      218.11      204.96      4.39 o
   7   9   2      261.65      283.50      5.36 o
   8   9   2       44.28       44.72      2.61 o
   9   9   2        0.45        0.99      2.14 o
  10   9   2       20.60       15.30      2.96 o
  11   9   2       71.99       72.96      4.95 o
  12   9   2       17.45       15.43      4.89 o
 -13  10   2        7.10        7.43      3.83 o
 -12  10   2       24.00       31.40      6.09 o
 -11  10   2        8.54        4.50      3.81 o
 -10  10   2       73.96       64.61      6.45 o
  -9  10   2      316.14      292.59      8.80 o
  -8  10   2      151.24      132.42      4.73 o
  -7  10   2        0.47       -0.31      0.78 o
  -6  10   2      175.87      167.83      3.01 o
  -5  10   2        6.91        1.74      1.32 o
  -4  10   2      321.41      280.24      3.39 o
  -3  10   2      897.17      948.89      8.40 o
  -2  10   2        8.26       12.12      1.54 o
  -1  10   2        5.05        9.83      0.85 o
   0  10   2       75.62       61.21      1.65 o
   1  10   2       58.69       63.49      1.91 o
   2  10   2      159.21      179.59      3.23 o
   3  10   2       11.99       23.56      1.57 o
   4  10   2        4.61        4.05      1.30 o
   5  10   2       19.76       18.86      1.66 o
   6  10   2       97.66      102.22      3.37 o
   7  10   2      839.90      813.17     10.09 o
   8  10   2       33.61       36.20      2.54 o
   9  10   2       56.90       58.86      3.70 o
  10  10   2        5.21       -0.07      2.67 o
  11  10   2       13.00       10.70      3.12 o
 -13  11   2        7.46       10.72      5.45 o
 -12  11   2       13.12       12.75     10.84 o
 -11  11   2       22.72       21.72      6.55 o
 -10  11   2        6.44        4.05      3.97 o
  -9  11   2       55.40       48.82      5.36 o
  -8  11   2        0.00       -0.54      1.31 o
  -7  11   2        6.19        7.35      1.43 o
  -6  11   2      113.10      133.91      2.88 o
  -5  11   2       19.33       14.44      1.30 o
  -4  11   2       28.63       36.59      1.43 o
  -3  11   2     2233.06     2225.25     17.63 o
  -2  11   2        0.49        3.10      0.89 o
  -1  11   2        4.42        0.57      0.73 o
   0  11   2      905.42      936.17      8.15 o
   1  11   2      350.11      430.90      5.03 o
   2  11   2      875.14      794.68      8.30 o
   3  11   2       43.87       52.96      2.06 o
   4  11   2      882.91      832.62      9.62 o
   5  11   2      520.67      500.83      6.68 o
   6  11   2      262.38      246.50      4.94 o
   7  11   2      404.69      415.11      6.78 o
   8  11   2       42.86       45.32      2.79 o
   9  11   2       26.38       27.25      3.05 o
  10  11   2        3.64       -2.61      2.61 o
  11  11   2       60.48       61.18      4.25 o
 -13  12   2       12.62       13.08      5.75 o
 -12  12   2       23.91       32.60      6.29 o
 -11  12   2       32.41       36.72      5.83 o
 -10  12   2        4.58        2.67      4.18 o
  -9  12   2       21.04       19.41      4.35 o
  -8  12   2      284.25      270.84      5.08 o
  -7  12   2      523.16      566.44      6.87 o
  -6  12   2      381.55      392.63      5.35 o
  -5  12   2      398.04      354.61      4.73 o
  -4  12   2      207.33      200.98      3.17 o
  -3  12   2     1136.14     1146.58     10.17 o
  -2  12   2      653.34      642.47      6.54 o
  -1  12   2     1798.38     1822.47     17.00 o
   0  12   2     1645.96     1544.28     12.40 o
   1  12   2      110.16      111.53      2.40 o
   2  12   2      264.60      243.92      3.79 o
   3  12   2       25.15       28.53      1.77 o
   4  12   2      146.76      132.87      3.59 o
   5  12   2       12.96        9.23      1.77 o
   6  12   2        4.94       -0.69      1.86 o
   7  12   2       35.66       37.11      2.70 o
   8  12   2       72.45       76.71      4.09 o
   9  12   2        0.40       -2.49      2.49 o
  10  12   2        1.23       -2.59      2.59 o
  11  12   2        0.22       -0.42      4.00 o
 -12  13   2       39.62       57.78      7.12 o
 -11  13   2       12.35        9.90      6.06 o
 -10  13   2       59.98       77.49      9.43 o
  -9  13   2        8.78        8.38      1.78 o
  -8  13   2      194.78      207.95      5.43 o
  -7  13   2       62.67       62.84      2.69 o
  -6  13   2       73.48       69.31      2.52 o
  -5  13   2       78.52       78.53      2.48 o
  -4  13   2     1381.39     1416.21     13.02 o
  -3  13   2      124.54      132.16      2.72 o
  -2  13   2        4.07        4.79      1.07 o
  -1  13   2      592.32      562.96      6.94 o
   0  13   2        0.71       -0.02      0.97 o
   1  13   2        6.25       21.90      1.34 o
   2  13   2       65.65       64.77      2.15 o
   3  13   2     1257.18     1248.11     12.27 o
   4  13   2      292.91      280.03      5.15 o
   5  13   2      143.27      130.45      3.66 o
   6  13   2      109.53      115.80      3.89 o
   7  13   2       60.26       68.09      3.23 o
   8  13   2        0.31        0.73      2.46 o
   9  13   2        9.39       12.41      2.96 o
  10  13   2       21.61       17.19      3.51 o
  11  13   2        0.25       -2.43      3.95 o
 -12  14   2       27.43       23.17     11.30 o
 -11  14   2        0.02        3.00      4.85 o
 -10  14   2       38.76       38.51      5.96 o
  -9  14   2       57.27       51.54      2.50 o
  -8  14   2       38.36       34.24      2.29 o
  -7  14   2        0.37       -1.61      1.61 o
  -6  14   2       51.84       53.80      2.21 o
  -5  14   2      578.67      538.74      6.59 o
  -4  14   2        1.93        4.92      1.44 o
  -3  14   2      211.54      204.23      3.46 o
  -2  14   2      335.50      313.58      4.35 o
  -1  14   2       45.65       49.38      2.13 o
   0  14   2      188.98      198.74      3.26 o
   1  14   2       10.75       13.25      1.26 o
   2  14   2        7.82        7.92      1.39 o
   3  14   2      298.05      306.46      5.51 o
   4  14   2      262.37      282.34      5.32 o
   5  14   2      573.45      559.11      8.27 o
   6  14   2       74.91       66.35      3.53 o
   7  14   2        8.07        6.48      2.43 o
   8  14   2       76.42       96.00      4.67 o
   9  14   2       23.96       24.39      3.32 o
  10  14   2        0.48       -1.69      3.03 o
  11  14   2       30.67       29.57      5.20 o
 -12  15   2        0.00        3.63     12.81 o
 -11  15   2       10.18       15.34      7.17 o
 -10  15   2       40.13       37.41      6.02 o
  -9  15   2        2.63        4.98      1.73 o
  -8  15   2        7.44        1.91      1.71 o
  -7  15   2       40.91       34.13      3.31 o
  -6  15   2      293.78      268.09      4.55 o
  -5  15   2        7.77        7.96      1.64 o
  -4  15   2        0.40       -0.66      1.46 o
  -3  15   2      215.72      197.60      3.54 o
  -2  15   2      351.68      357.46      4.88 o
  -1  15   2       65.19       75.89      2.70 o
   0  15   2       30.12       36.20      1.75 o
   1  15   2       50.02       43.90      1.84 o
   2  15   2     1465.19     1443.95     12.50 o
   3  15   2      265.67      289.01      4.98 o
   4  15   2      332.22      307.65      5.77 o
   5  15   2      557.85      548.12      8.40 o
   6  15   2      470.30      475.78      8.23 o
   7  15   2       84.21       75.10      3.74 o
   8  15   2        6.13       10.91      3.47 o
   9  15   2       16.44       26.19      3.46 o
  10  15   2        2.01       -0.59      3.31 o
 -12  16   2        0.03       -0.40      5.17 o
 -11  16   2       47.14       55.15      7.26 o
 -10  16   2       10.20       13.12      2.78 o
  -9  16   2        4.30        4.78      1.96 o
  -8  16   2        5.43        2.80      1.88 o
  -7  16   2      147.38      133.93      4.29 o
  -6  16   2        7.70       10.88      2.00 o
  -5  16   2      378.09      362.76      5.84 o
  -4  16   2      664.72      653.39      8.30 o
  -3  16   2      560.76      532.80      6.42 o
  -2  16   2       23.31       20.96      1.62 o
  -1  16   2      104.31      103.33      3.29 o
   0  16   2       10.46       11.58      1.43 o
   1  16   2      509.11      502.82      5.96 o
   2  16   2      626.27      590.38      6.75 o
   3  16   2        1.85        1.55      1.60 o
   4  16   2       71.95       63.10      3.06 o
   5  16   2        8.17        9.09      2.16 o
   6  16   2      299.67      304.40      6.68 o
   7  16   2       11.97        8.28      2.56 o
   8  16   2      230.96      259.29      7.26 o
   9  16   2       20.01       19.78      3.51 o
  10  16   2        7.95       11.28      3.80 o
 -11  17   2        2.41       -4.09      8.01 o
 -10  17   2       66.64       70.54      3.61 o
  -9  17   2        4.40        3.92      2.02 o
  -8  17   2       70.88       74.39      3.55 o
  -7  17   2       28.78       23.81      2.74 o
  -6  17   2      371.46      375.57      6.58 o
  -5  17   2      573.95      549.16      7.65 o
  -4  17   2      547.93      561.74      7.78 o
  -3  17   2     1107.27     1098.82     10.79 o
  -2  17   2       26.10       25.30      2.10 o
  -1  17   2      605.45      574.37      7.77 o
   0  17   2        2.13       -1.21      1.28 o
   1  17   2      786.70      779.73      8.59 o
   2  17   2       11.33        7.80      1.57 o
   3  17   2     1185.96     1139.86     10.95 o
   4  17   2      476.62      481.16      7.61 o
   5  17   2       62.04       58.67      3.71 o
   6  17   2       91.92       93.93      4.52 o
   7  17   2        0.03        0.56      2.47 o
   8  17   2        7.43       15.61      3.42 o
   9  17   2       26.56       26.82      3.74 o
  10  17   2        0.41        1.31      5.53 o
 -11  18   2        1.83       -4.00      5.22 o
 -10  18   2       15.04       14.34      2.25 o
  -9  18   2        4.91        3.84      2.15 o
  -8  18   2       50.06       49.67      3.97 o
  -7  18   2        6.44       11.87      2.41 o
  -6  18   2        0.14        3.72      2.16 o
  -5  18   2        2.10        1.82      2.15 o
  -4  18   2       30.87       30.24      2.41 o
  -3  18   2       63.65       74.78      3.36 o
  -2  18   2        6.88        7.02      1.65 o
  -1  18   2       49.40       49.81      2.53 o
   0  18   2       80.61       70.27      3.07 o
   1  18   2      187.92      179.60      3.90 o
   2  18   2       13.35       12.13      1.73 o
   3  18   2        0.59        1.43      1.69 o
   4  18   2        1.25        2.16      2.19 o
   5  18   2       59.18       55.42      3.70 o
   6  18   2      145.61      165.51      6.18 o
   7  18   2       20.25        9.50      2.80 o
   8  18   2       52.79       52.30      4.22 o
   9  18   2        0.10        0.44      2.97 o
  10  18   2       76.23       84.31      8.79 o
 -11  19   2        0.08        0.11      5.78 o
 -10  19   2        6.48        5.17      2.21 o
  -9  19   2        4.48        1.64      2.29 o
  -8  19   2        5.74        2.59      2.31 o
  -7  19   2       78.82       69.22      3.69 o
  -6  19   2        2.63        2.31      2.21 o
  -5  19   2       20.86       22.53      2.68 o
  -4  19   2      157.67      169.84      5.17 o
  -3  19   2        3.06        3.82      1.96 o
  -2  19   2      121.24      111.98      3.50 o
  -1  19   2      119.23       88.43      3.34 o
   0  19   2       68.29       66.05      2.64 o
   1  19   2       21.98       16.23      1.95 o
   2  19   2        9.92        8.84      2.28 o
   3  19   2       10.09        9.07      2.17 o
   4  19   2      202.19      194.56      6.06 o
   5  19   2        0.06       -2.34      2.35 o
   6  19   2       23.78       27.41      4.22 o
   7  19   2       28.34       23.76      3.59 o
   8  19   2       36.55       41.62      4.10 o
   9  19   2        4.88        3.32      3.46 o
 -10  20   2        0.44        2.02      3.11 o
  -9  20   2        2.55        0.35      2.24 o
  -8  20   2       31.69       36.72      3.26 o
  -7  20   2       36.28       39.45      3.29 o
  -6  20   2       97.53       93.92      4.35 o
  -5  20   2        0.09        0.11      2.09 o
  -4  20   2        7.52        2.66      2.26 o
  -3  20   2      416.54      380.66      7.74 o
  -2  20   2       77.32       69.46      3.04 o
  -1  20   2      178.79      178.09      4.67 o
   0  20   2       19.89       12.05      2.21 o
   1  20   2       90.92       95.20      3.93 o
   2  20   2      130.88      122.63      4.41 o
   3  20   2        9.06        8.31      2.48 o
   4  20   2        7.65        9.29      2.85 o
   5  20   2        1.77       -2.49      2.49 o
   6  20   2       86.21       91.91      4.83 o
   7  20   2       13.43       14.13      3.52 o
   8  20   2       46.93       55.97      4.66 o
   9  20   2        0.13        0.42      3.45 o
 -10  21   2       17.05       14.07      4.03 o
  -9  21   2        0.00       -2.53      2.82 o
  -8  21   2      141.14      141.27      6.02 o
  -7  21   2       59.36       59.06      4.89 o
  -6  21   2       65.24       78.70      4.79 o
  -5  21   2        7.68        6.20      2.66 o
  -4  21   2      188.21      186.30      6.24 o
  -3  21   2      378.20      377.73      9.88 o
  -2  21   2       91.85       96.62      4.92 o
  -1  21   2      154.93      166.67      5.06 o
   0  21   2      107.38      108.05      4.31 o
   1  21   2      607.91      591.24     10.07 o
   2  21   2       17.20       15.28      2.57 o
   3  21   2      328.35      340.32      8.77 o
   4  21   2      211.68      206.31      7.06 o
   5  21   2        1.86       -2.45      2.45 o
   6  21   2        7.56        5.39      3.14 o
   7  21   2       17.41       16.64      4.71 o
   8  21   2        0.04        7.89      3.43 o
 -10  22   2       21.37       25.97      7.00 o
  -9  22   2        2.43        0.33      2.99 o
  -8  22   2       30.64       27.71      3.72 o
  -7  22   2        0.03       -1.69      3.49 o
  -6  22   2        0.02       -2.81      2.81 o
  -5  22   2        0.53       -0.15      3.06 o
  -4  22   2        3.85       -2.24      2.81 o
  -3  22   2        1.82        1.10      2.51 o
  -2  22   2       28.77       24.42      3.35 o
  -1  22   2       13.70       19.82      3.24 o
   0  22   2      283.16      282.70     10.13 o
   1  22   2      391.29      372.96      7.58 o
   2  22   2       58.53       55.97      3.55 o
   3  22   2       14.17       20.98      3.56 o
   4  22   2       28.26       22.53      3.61 o
   5  22   2        2.03       -1.33      2.96 o
   6  22   2       14.30        7.13      4.29 o
   7  22   2        2.67       -1.60      3.21 o
   8  22   2      113.61      127.01      7.80 o
  -9  23   2        0.05       -5.36      5.36 o
  -8  23   2        6.18        7.45      3.40 o
  -7  23   2        5.82        4.60      3.22 o
  -6  23   2        4.59        8.66      3.37 o
  -5  23   2        0.95       -2.44      3.06 o
  -4  23   2       14.26       11.54      3.61 o
  -3  23   2       18.96       14.26      3.08 o
  -2  23   2       19.83       26.51      3.48 o
  -1  23   2       84.96       65.70      4.54 o
   0  23   2        0.96        5.23      2.96 o
   1  23   2       32.35       36.04      3.41 o
   2  23   2       32.33       28.25      3.85 o
   3  23   2        7.98        3.98      3.17 o
   4  23   2       15.30       13.50      3.51 o
   5  23   2        0.88        2.10      3.23 o
   6  23   2        0.81       -4.26      4.26 o
   7  23   2        0.54       -3.30      3.48 o
   8  23   2       10.21       18.69      5.09 o
  -9  24   2        1.26       -5.72      5.72 o
  -8  24   2        0.28        3.96      4.48 o
  -7  24   2        2.84        0.95      3.18 o
  -6  24   2        0.04       -1.99      3.02 o
  -5  24   2        0.26        0.29      3.35 o
  -4  24   2        6.67        9.94      3.07 o
  -3  24   2        0.59       -3.39      3.91 o
  -2  24   2        4.36        3.73      2.77 o
  -1  24   2       31.96       38.52      3.94 o
   0  24   2       10.94        4.39      3.14 o
   1  24   2      252.24      277.62      8.25 o
   2  24   2       38.78       45.13      4.33 o
   3  24   2       10.52       19.51      3.68 o
   4  24   2        3.28        0.84      3.20 o
   5  24   2       18.91       14.43      3.79 o
   6  24   2       20.32       10.66      5.52 o
   7  24   2        0.14       -2.79      4.82 o
  -8  25   2       52.45       55.00      8.03 o
  -7  25   2        4.69        5.95      3.64 o
  -6  25   2      162.68      192.84      7.66 o
  -5  25   2       15.94       23.64      4.26 o
  -4  25   2       15.68       17.86      3.98 o
  -3  25   2        5.77        7.45      3.15 o
  -2  25   2       10.59       13.61      3.31 o
  -1  25   2      205.67      208.23      7.25 o
   0  25   2       42.36       33.51      4.05 o
   1  25   2       44.71       54.84      6.33 o
   2  25   2       31.64       35.60      5.87 o
   3  25   2        0.85        1.09      4.59 o
   4  25   2        4.29       10.29      3.47 o
   5  25   2        0.57        4.20      3.53 o
   6  25   2        2.17       -4.39      9.01 o
  -7  26   2        9.18        5.68      4.64 o
  -6  26   2       22.56       23.20      4.22 o
  -5  26   2       19.74       24.51      4.66 o
  -4  26   2       40.20       48.36      5.19 o
  -3  26   2        5.85        7.89      3.23 o
  -2  26   2        4.17        5.93      4.95 o
  -1  26   2        6.51       10.07      3.37 o
   0  26   2       33.34       38.38      4.95 o
   1  26   2        6.88        5.05      4.59 o
   2  26   2        0.04        1.17      4.19 o
   3  26   2       34.01       24.54      5.74 o
   4  26   2        5.63        6.00      8.01 o
   5  26   2        0.30        7.04      3.50 o
   6  26   2        4.40       -0.61      5.21 o
  -7  27   2        1.79       -2.12      7.92 o
  -6  27   2        0.18       -0.44      4.13 o
  -5  27   2        0.00        0.98      3.89 o
  -4  27   2       55.45       59.20      5.62 o
  -3  27   2       91.93      100.62      5.70 o
  -2  27   2        1.58        1.16      3.64 o
  -1  27   2        0.83        2.08      4.68 o
   0  27   2        0.59        3.21      4.60 o
   1  27   2        1.33        1.91      4.47 o
   2  27   2        1.38        0.04      4.67 o
   3  27   2        2.32       -1.09      4.75 o
   4  27   2        2.48        3.39      5.62 o
   5  27   2        3.57       18.30      8.70 o
  -6  28   2        0.01        6.14      8.59 o
  -5  28   2        1.24        1.14      5.07 o
  -4  28   2        0.09       -3.63      3.63 o
  -3  28   2        0.05        3.61      3.89 o
  -2  28   2        2.04       -2.55      3.16 o
  -1  28   2        0.02       -4.51      4.51 o
   0  28   2        0.28        3.75      7.42 o
   1  28   2       43.13       38.38      6.49 o
   2  28   2       11.54       24.35      8.11 o
   3  28   2       14.89       11.78      5.63 o
   4  28   2        2.12        3.21      5.34 o
  -5  29   2        8.27       16.08      8.23 o
  -4  29   2        1.51        3.76      4.08 o
  -3  29   2        0.01        1.41      5.16 o
  -2  29   2       27.93       34.94      5.31 o
  -1  29   2       31.90       30.95      6.54 o
   0  29   2        4.08        4.64      5.26 o
   1  29   2        9.79        8.38      5.77 o
   2  29   2        0.79       -0.15      5.33 o
   3  29   2       22.17       29.27      6.71 o
  -3  30   2       31.86       23.04      6.67 o
  -2  30   2       28.70       38.84     10.44 o
  -1  30   2        0.52        7.42      5.67 o
   0  30   2        0.33       -2.57      5.27 o
   1  30   2       10.29        7.18      7.72 o
 -14   1   3        0.86        0.63      3.10 o
 -13   1   3        4.06       -0.98      3.10 o
 -12   1   3        0.77        5.69      2.64 o
 -11   1   3       20.56       14.42      2.19 o
 -10   1   3       28.24       19.60      2.10 o
  -9   1   3       11.89        3.89      1.83 o
  -8   1   3      510.09      488.08      8.95 o
  -7   1   3      266.08      276.13      4.19 o
  -6   1   3     2181.18     2202.22     25.58 o
  -5   1   3       33.29       35.94      3.38 o
  -4   1   3     1925.50     1920.51     33.77 o
  -3   1   3     1928.02     1945.34     14.91 o
  -2   1   3      257.24      217.60      2.03 o
  -1   1   3     1725.64     1754.06     11.47 o
   0   1   3      231.51      236.39      2.54 o
   1   1   3     4530.69     4737.24     47.41 o
   2   1   3      805.67      953.38      8.92 o
   3   1   3      571.24      653.50      7.02 o
   4   1   3       46.91       36.17      1.66 o
   5   1   3        0.10       -1.28      1.28 o
   6   1   3        6.94        2.10      1.66 o
   7   1   3        6.43        7.31      1.89 o
   8   1   3        0.12       -1.96      1.96 o
   9   1   3       91.16       74.54      4.41 o
  10   1   3       85.85       85.73      5.07 o
  11   1   3       13.82        6.69      2.98 o
  12   1   3       19.40       23.80      4.63 o
 -14   2   3        0.39       -3.03      3.15 o
 -13   2   3        4.57       -3.02      3.08 o
 -12   2   3        2.30        2.47      2.73 o
 -11   2   3        0.17       -1.87      1.87 o
 -10   2   3        0.44       -2.42      2.42 o
  -9   2   3       63.00       73.57      3.47 o
  -8   2   3        4.12        3.60      1.56 o
  -7   2   3      278.82      298.83      4.00 o
  -6   2   3      397.95      443.07      5.97 o
  -5   2   3       48.55       62.49      1.76 o
  -4   2   3      554.95      607.06      7.95 o
  -3   2   3       17.29       12.93      0.57 o
  -2   2   3        2.01        1.89      0.56 o
  -1   2   3     1556.43     1431.81      9.99 o
   0   2   3      773.95      776.16      6.63 o
   1   2   3     1733.45     1735.67     14.54 o
   2   2   3      140.25      122.67      3.46 o
   3   2   3     6681.44     7081.10     54.48 o
   4   2   3       47.49       33.54      1.63 o
   5   2   3     1110.95     1086.67     12.67 o
   6   2   3     1622.56     1634.38     15.32 o
   7   2   3       86.11       62.69      2.95 o
   8   2   3      614.61      602.25      9.10 o
   9   2   3       29.35       29.42      3.43 o
  10   2   3      216.16      244.08      6.92 o
  11   2   3       16.25       22.60      3.39 o
  12   2   3       61.05       77.68      5.86 o
 -14   3   3        8.46        1.15      4.94 o
 -13   3   3      119.23      114.58      7.71 o
 -12   3   3        0.29       -2.47      2.47 o
 -11   3   3       25.45       25.73      3.18 o
 -10   3   3      562.45      575.34     10.47 o
  -9   3   3       70.00       82.09      3.62 o
  -8   3   3      677.76      710.85      9.08 o
  -7   3   3      486.35      518.70      6.13 o
  -6   3   3      798.74      785.86      9.15 o
  -5   3   3       16.78       11.05      0.62 o
  -4   3   3     2472.75     2697.07     22.85 o
  -3   3   3      476.04      511.82      4.94 o
  -2   3   3     1423.12     1363.71     10.53 o
  -1   3   3      706.59      693.40      5.92 o
   0   3   3       87.99       77.48      1.52 o
   1   3   3     1240.19     1313.96     10.71 o
   2   3   3      356.77      320.25      4.20 o
   3   3   3      643.29      620.99      6.81 o
   4   3   3        0.38       -0.47      0.81 o
   5   3   3      259.21      268.52      3.95 o
   6   3   3        6.12        3.05      1.50 o
   7   3   3        0.18       -1.64      1.64 o
   8   3   3        7.14        6.30      2.01 o
   9   3   3       40.39       40.83      3.32 o
  10   3   3        8.27        8.49      3.06 o
  11   3   3       13.01        9.15      3.12 o
 -14   4   3       33.75       39.20      4.44 o
 -13   4   3       40.05       41.81      4.40 o
 -12   4   3       11.40        5.11      2.93 o
 -11   4   3      161.04      155.49      5.91 o
 -10   4   3      149.71      151.03      5.50 o
  -9   4   3       40.71       45.83      3.16 o
  -8   4   3        8.30        6.27      1.50 o
  -7   4   3      505.40      497.13      6.78 o
  -6   4   3      345.75      369.77      7.61 o
  -5   4   3      141.80      147.39      2.18 o
  -4   4   3     3270.95     3451.52     31.07 o
  -3   4   3       58.86       64.34      1.16 o
  -2   4   3      301.35      339.61      3.13 o
  -1   4   3     1152.09     1277.05     10.77 o
   0   4   3      503.89      501.46     11.24 o
   1   4   3      229.23      194.78      3.14 o
   2   4   3     6468.23     7010.69     53.74 o
   3   4   3      298.56      329.21      4.09 o
   4   4   3      146.11      172.51      2.89 o
   5   4   3       86.39       93.55      2.50 o
   6   4   3       87.48       88.78      2.81 o
   7   4   3       13.34       13.19      1.68 o
   8   4   3       10.49        5.25      1.97 o
   9   4   3        5.86        2.13      2.40 o
  10   4   3        0.90       -2.53      3.21 o
  11   4   3        1.68        0.22      2.82 o
 -14   5   3        3.62        7.02      5.56 o
 -13   5   3      164.42      179.96      7.23 o
 -12   5   3        0.30       -0.21      2.81 o
 -11   5   3       56.68       65.43      5.51 o
 -10   5   3      293.31      255.65      9.07 o
  -9   5   3      233.46      238.43      8.71 o
  -8   5   3      558.45      573.58     11.09 o
  -7   5   3        8.18        8.29      1.66 o
  -6   5   3       20.82       10.71      1.22 o
  -5   5   3      118.24      111.38      2.14 o
  -4   5   3        1.36        1.38      0.80 o
  -3   5   3        3.46        3.00      0.47 o
  -2   5   3       99.93      126.67      1.74 o
  -1   5   3      857.42      811.32      7.38 o
   0   5   3     8159.86     8294.15     79.02 o
   1   5   3        1.66        3.48      1.73 o
   2   5   3      137.79      159.97      3.15 o
   3   5   3       12.36        8.44      1.68 o
   4   5   3      185.15      154.30      2.83 o
   5   5   3      567.41      551.75      6.27 o
   6   5   3       13.99       14.52      1.54 o
   7   5   3      147.93      156.66      3.59 o
   8   5   3        0.55       -1.68      1.68 o
   9   5   3       17.57       14.05      2.79 o
  10   5   3       90.38       96.76      5.10 o
  11   5   3        7.41        6.88      3.11 o
 -14   6   3        3.49       -2.97      4.35 o
 -13   6   3       26.21       27.17      4.12 o
 -12   6   3       22.71       17.70      3.44 o
 -11   6   3       53.65       51.19      5.40 o
 -10   6   3       12.46        7.31      3.53 o
  -9   6   3      181.98      185.54      8.83 o
  -8   6   3        7.72        4.68      1.48 o
  -7   6   3       79.28       82.15      2.88 o
  -6   6   3       37.49       34.02      2.00 o
  -5   6   3     1190.24     1263.80     12.46 o
  -4   6   3     2118.70     2243.36     21.05 o
  -3   6   3     2918.18     3123.37     21.94 o
  -2   6   3     1083.13      992.35      7.76 o
  -1   6   3     1992.24     2010.99     17.53 o
   0   6   3     1243.58     1222.59     13.51 o
   1   6   3      872.15      857.85      8.82 o
   2   6   3        0.88        3.84      1.07 o
   3   6   3     4188.60     4147.96     35.56 o
   4   6   3        0.80        2.63      1.10 o
   5   6   3      293.67      287.02      4.07 o
   6   6   3      526.78      484.27      5.75 o
   7   6   3       32.16       25.79      1.90 o
   8   6   3      103.75      107.76      4.10 o
   9   6   3        5.26        1.25      2.51 o
  10   6   3      154.06      147.67      5.88 o
  11   6   3        9.18       10.17      3.18 o
 -14   7   3        0.18        1.92      3.57 o
 -13   7   3        1.08       -3.14      3.14 o
 -12   7   3       18.30       26.40      5.04 o
 -11   7   3        4.67        5.90      3.84 o
 -10   7   3       10.55        4.68      3.52 o
  -9   7   3       83.76       94.72      6.56 o
  -8   7   3      168.01      177.69      5.54 o
  -7   7   3      186.95      206.49      4.58 o
  -6   7   3       29.43       61.17      3.18 o
  -5   7   3        0.09        0.07      1.18 o
  -4   7   3     6088.03     6583.66     60.33 o
  -3   7   3      886.09      878.27      6.69 o
  -2   7   3      203.00      211.15      2.67 o
  -1   7   3      366.14      326.84      3.65 o
   0   7   3      393.89      406.09      5.41 o
   1   7   3      437.27      442.06      5.16 o
   2   7   3       53.77       54.74      2.35 o
   3   7   3     1408.00     1390.29     12.94 o
   4   7   3       91.11       85.75      3.14 o
   5   7   3      126.38      126.31      2.88 o
   6   7   3       13.45        8.57      1.46 o
   7   7   3       20.20       18.58      1.96 o
   8   7   3       25.82       33.21      2.84 o
   9   7   3        0.25       -2.20      2.20 o
  10   7   3       36.21       35.82      5.28 o
  11   7   3       34.12       37.22      3.95 o
 -13   8   3       12.38        5.65      3.58 o
 -12   8   3       84.37       87.27      6.98 o
 -11   8   3       86.04       83.02      6.42 o
 -10   8   3        3.61        2.08      3.32 o
  -9   8   3        0.30       -2.87      2.87 o
  -8   8   3        6.78        8.86      2.38 o
  -7   8   3      193.56      178.11      4.52 o
  -6   8   3       61.44       72.20      2.86 o
  -5   8   3     2267.23     2361.21     31.09 o
  -4   8   3     6341.02     6776.67     52.68 o
  -3   8   3     1768.12     1921.30     14.15 o
  -2   8   3     1092.29     1049.25      8.80 o
  -1   8   3      324.22      363.95      4.02 o
   0   8   3       26.92       37.71      1.63 o
   1   8   3      349.99      388.71      4.85 o
   2   8   3       56.45       59.24      2.03 o
   3   8   3     1899.54     1850.04     15.48 o
   4   8   3       29.86       24.91      1.70 o
   5   8   3       16.99       15.10      1.59 o
   6   8   3       14.11       10.19      1.68 o
   7   8   3       50.75       50.31      2.52 o
   8   8   3       15.55       17.62      2.51 o
   9   8   3        4.53       -0.45      2.61 o
  10   8   3       28.39       31.63      3.72 o
  11   8   3        8.50       11.49      3.31 o
 -13   9   3       36.62       27.95      5.66 o
 -12   9   3        0.18        0.88      4.56 o
 -11   9   3      105.47      141.54      8.47 o
 -10   9   3      177.03      175.98      8.30 o
  -9   9   3        2.29        2.19      3.20 o
  -8   9   3      220.78      189.82      6.07 o
  -7   9   3       33.78       40.16      2.95 o
  -6   9   3       82.61       86.00      2.94 o
  -5   9   3      628.54      669.02     10.16 o
  -4   9   3     2460.33     2638.70     20.28 o
  -3   9   3     5556.20     5710.42     42.01 o
  -2   9   3     1399.78     1539.97     12.41 o
  -1   9   3      384.90      471.32      4.95 o
   0   9   3      197.83      214.66      3.83 o
   1   9   3     1450.50     1505.88     13.47 o
   2   9   3      683.61      671.21      7.39 o
   3   9   3      177.20      174.19      3.51 o
   4   9   3      125.71      113.45      3.02 o
   5   9   3      282.87      279.75      4.80 o
   6   9   3      120.42      128.58      3.49 o
   7   9   3      202.31      205.20      4.80 o
   8   9   3       14.30        9.24      2.35 o
   9   9   3        8.30       12.05      2.85 o
  10   9   3      117.34      115.93      5.31 o
  11   9   3        2.20        1.94      4.36 o
 -13  10   3       11.27        9.45      5.07 o
 -12  10   3       36.19       33.28      5.78 o
 -11  10   3        6.96        3.20      4.18 o
 -10  10   3       88.67       75.55      9.35 o
  -9  10   3       81.06       77.36      5.71 o
  -8  10   3       26.11       23.00      2.96 o
  -7  10   3       19.85       11.94      2.36 o
  -6  10   3      102.90       91.83      2.55 o
  -5  10   3      108.95      108.07      3.18 o
  -4  10   3        7.46       16.15      1.28 o
  -3  10   3     2549.06     2763.77     21.40 o
  -2  10   3      383.09      322.83      3.88 o
  -1  10   3      499.66      632.65      6.26 o
   0  10   3      382.74      436.01      6.05 o
   1  10   3     2698.46     2823.66     23.42 o
   2  10   3      143.23      132.24      3.01 o
   3  10   3      123.85       96.52      2.78 o
   4  10   3       66.06       60.59      2.43 o
   5  10   3     1098.23     1110.97     11.55 o
   6  10   3      620.17      616.04      7.50 o
   7  10   3       32.74       23.25      2.61 o
   8  10   3       39.81       47.01      3.20 o
   9  10   3        5.50        2.62      2.75 o
  10  10   3       82.34      101.59      5.18 o
  11  10   3       36.06       39.12      5.64 o
 -13  11   3        2.65       -2.53      4.76 o
 -12  11   3        0.11        2.07      4.66 o
 -11  11   3       33.14       24.60      5.29 o
 -10  11   3        0.92       -1.24      3.73 o
  -9  11   3      129.71      114.74      6.92 o
  -8  11   3      209.10      196.24      6.98 o
  -7  11   3        8.21        4.24      2.27 o
  -6  11   3        1.98        1.48      0.76 o
  -5  11   3      381.23      393.10      6.02 o
  -4  11   3      208.43      187.40      3.39 o
  -3  11   3      179.64      168.14      3.03 o
  -2  11   3        3.57        5.37      0.96 o
  -1  11   3      282.96      313.51      4.03 o
   0  11   3      531.44      478.50      6.11 o
   1  11   3      185.65      180.95      3.42 o
   2  11   3        4.31        1.04      1.17 o
   3  11   3       12.09        9.92      1.48 o
   4  11   3       59.06       60.74      2.50 o
   5  11   3      758.47      763.81     11.61 o
   6  11   3      290.44      323.02      6.04 o
   7  11   3      223.30      228.92      6.44 o
   8  11   3       12.90        7.78      2.68 o
   9  11   3       14.77       11.26      3.10 o
  10  11   3        5.93        3.99      2.94 o
  11  11   3        7.31        3.52      4.37 o
 -13  12   3        3.59        4.49      5.13 o
 -12  12   3       27.80       23.61      5.79 o
 -11  12   3       76.87       85.04     12.24 o
 -10  12   3       40.90       41.60      5.49 o
  -9  12   3        0.03       -3.48      3.48 o
  -8  12   3        1.61       -1.63      3.01 o
  -7  12   3      301.82      331.52      5.44 o
  -6  12   3      280.57      286.46      5.23 o
  -5  12   3       71.56       84.29      3.05 o
  -4  12   3      733.06      708.64      7.46 o
  -3  12   3      784.72      785.45      7.61 o
  -2  12   3      356.67      407.68      5.53 o
  -1  12   3       97.24       99.01      2.37 o
   0  12   3        2.74       -0.74      0.74 o
   1  12   3        5.66        2.99      1.14 o
   2  12   3       38.81       49.97      2.08 o
   3  12   3      199.79      189.22      3.89 o
   4  12   3        4.61        2.45      1.62 o
   5  12   3      455.76      436.88      7.15 o
   6  12   3      656.82      622.22      9.48 o
   7  12   3       21.85       18.41      2.61 o
   8  12   3        0.07       -2.46      2.46 o
   9  12   3       13.77       12.49      3.22 o
  10  12   3        1.79       -0.23      2.96 o
 -13  13   3       11.79       21.45      5.90 o
 -12  13   3       10.05       13.85      5.55 o
 -11  13   3       61.45       66.30      6.90 o
 -10  13   3       18.57       19.73      4.61 o
  -9  13   3       35.12       29.15      4.72 o
  -8  13   3      226.55      208.50      8.98 o
  -7  13   3       78.17       63.90      2.53 o
  -6  13   3      492.85      487.65      7.92 o
  -5  13   3      462.76      473.60      5.78 o
  -4  13   3       33.35       31.08      1.83 o
  -3  13   3     1001.90      985.69      9.25 o
  -2  13   3      738.65      744.64      7.54 o
  -1  13   3      643.76      693.30      7.16 o
   0  13   3      355.05      359.24      5.36 o
   1  13   3       32.83       42.35      1.96 o
   2  13   3        3.74        3.96      1.35 o
   3  13   3       44.10       37.57      2.16 o
   4  13   3       72.88       68.32      2.83 o
   5  13   3      163.35      161.08      4.49 o
   6  13   3       14.23       23.00      2.74 o
   7  13   3       40.77       42.36      3.13 o
   8  13   3        2.45        6.11      3.16 o
   9  13   3       52.87       49.10      4.52 o
  10  13   3        1.48        2.71      3.10 o
 -12  14   3        3.53       -4.50      4.50 o
 -11  14   3       97.05       99.86      7.89 o
 -10  14   3       20.39       15.78      5.51 o
  -9  14   3       18.01       28.58      4.94 o
  -8  14   3       52.94       49.20      2.53 o
  -7  14   3       19.04       19.77      3.00 o
  -6  14   3        0.25        0.31      1.26 o
  -5  14   3      283.70      291.28      4.52 o
  -4  14   3        4.05        4.81      1.45 o
  -3  14   3      303.66      303.11      4.36 o
  -2  14   3       12.75       15.33      1.42 o
  -1  14   3      297.50      302.87      4.11 o
   0  14   3        3.20        1.29      1.01 o
   1  14   3      157.04      149.75      3.39 o
   2  14   3      499.24      481.79      6.54 o
   3  14   3      354.76      327.38      6.32 o
   4  14   3      830.69      792.75     10.90 o
   5  14   3       51.40       41.81      3.32 o
   6  14   3      116.57      108.15      4.26 o
   7  14   3      405.79      430.99      8.14 o
   8  14   3      122.94      154.74      6.63 o
   9  14   3        4.59       -2.05      3.27 o
  10  14   3       18.48       20.84      3.68 o
 -12  15   3       25.10       25.30      5.94 o
 -11  15   3        1.87       -0.71      5.98 o
 -10  15   3        0.52       -6.90      7.00 o
  -9  15   3       15.80       22.06      5.96 o
  -8  15   3        4.14        3.21      1.82 o
  -7  15   3       14.02       16.19      1.99 o
  -6  15   3        9.44        7.64      1.49 o
  -5  15   3       47.08       51.84      2.24 o
  -4  15   3      105.67       94.99      3.09 o
  -3  15   3      524.12      551.20      7.25 o
  -2  15   3     1833.69     1804.09     15.52 o
  -1  15   3      131.80      132.49      2.83 o
   0  15   3      656.69      632.98      8.04 o
   1  15   3      118.91      101.33      2.86 o
   2  15   3      282.59      275.56      4.94 o
   3  15   3      897.93      869.28     10.01 o
   4  15   3      146.98      136.27      4.05 o
   5  15   3      137.51      151.58      5.57 o
   6  15   3        1.21        1.82      2.43 o
   7  15   3       74.97       79.04      4.13 o
   8  15   3        6.02        8.39      3.60 o
   9  15   3       72.48       82.70      5.56 o
  10  15   3        1.71       -0.72      5.41 o
 -12  16   3        5.48        3.74      8.93 o
 -11  16   3        5.01        8.32      5.28 o
 -10  16   3       42.42       39.62      6.32 o
  -9  16   3      130.10      168.94     13.53 o
  -8  16   3        0.11        2.18      2.22 o
  -7  16   3      253.22      274.76      5.65 o
  -6  16   3      195.53      197.21      4.94 o
  -5  16   3      212.30      246.94      5.44 o
  -4  16   3      697.25      696.75      8.61 o
  -3  16   3        0.99       -1.53      1.53 o
  -2  16   3      365.82      380.85      5.28 o
  -1  16   3        0.91        0.99      1.27 o
   0  16   3      237.02      198.24      5.92 o
   1  16   3       52.61       49.59      2.25 o
   2  16   3      100.38       91.66      3.03 o
   3  16   3      183.22      175.14      4.35 o
   4  16   3       69.23       57.20      3.56 o
   5  16   3       34.01       37.98      3.32 o
   6  16   3        4.53        4.25      2.53 o
   7  16   3        8.72        8.46      2.82 o
   8  16   3        0.97       -1.15      3.28 o
   9  16   3        1.17       -0.60      3.39 o
  10  16   3        1.76        2.95      8.39 o
 -12  17   3        0.56        1.63      5.56 o
 -11  17   3        5.55        8.02      5.48 o
 -10  17   3       20.36       26.40      6.04 o
  -9  17   3       33.90       36.40      2.53 o
  -8  17   3       31.27       44.58      3.19 o
  -7  17   3        2.15        1.37      1.89 o
  -6  17   3        0.40        0.52      1.95 o
  -5  17   3      257.61      264.12      5.50 o
  -4  17   3      160.04      158.74      4.20 o
  -3  17   3        0.03       -1.66      1.66 o
  -2  17   3      455.78      439.05      6.27 o
  -1  17   3       78.02       82.51      3.19 o
   0  17   3       23.30       24.81      1.78 o
   1  17   3       24.90       28.94      2.05 o
   2  17   3       78.25       72.23      2.80 o
   3  17   3        8.41        3.15      2.41 o
   4  17   3       41.84       38.12      3.28 o
   5  17   3       37.03       56.68      4.69 o
   6  17   3       32.65       34.99      3.24 o
   7  17   3       25.84       25.86      3.25 o
   8  17   3       15.81       10.56      3.77 o
   9  17   3        3.78        4.15      3.66 o
 -11  18   3       46.08       49.44      8.43 o
 -10  18   3        0.93       -2.34      6.11 o
  -9  18   3       46.05       46.49      3.05 o
  -8  18   3       18.68       14.98      2.74 o
  -7  18   3      124.10      129.54      4.35 o
  -6  18   3        1.09        3.21      2.04 o
  -5  18   3      240.80      239.00      5.36 o
  -4  18   3      246.47      235.96      5.82 o
  -3  18   3        0.03       -1.43      1.76 o
  -2  18   3      200.70      177.85      4.16 o
  -1  18   3       99.28       92.54      2.99 o
   0  18   3       65.73       69.90      2.67 o
   1  18   3      247.33      240.76      4.57 o
   2  18   3      674.59      651.49      9.82 o
   3  18   3      118.93      113.79      4.39 o
   4  18   3       28.52       27.70      3.14 o
   5  18   3      408.57      421.58     13.24 o
   6  18   3      215.25      207.60      6.73 o
   7  18   3        4.90       11.57      3.08 o
   8  18   3       26.40       25.95      4.39 o
   9  18   3       22.70       21.78      4.44 o
 -11  19   3        4.61        0.78      5.56 o
 -10  19   3        0.11       -4.79      4.79 o
  -9  19   3        8.05        8.57      2.51 o
  -8  19   3        0.39       -0.39      2.61 o
  -7  19   3       44.12       42.81      3.08 o
  -6  19   3        5.06        8.38      2.36 o
  -5  19   3      124.35      130.02      4.61 o
  -4  19   3      439.77      404.33      7.76 o
  -3  19   3      545.30      495.28      8.78 o
  -2  19   3        4.26        1.22      1.96 o
  -1  19   3      434.02      420.26      6.12 o
   0  19   3     1508.78     1439.53     18.58 o
   1  19   3      203.32      186.25      5.17 o
   2  19   3      224.56      240.66      5.95 o
   3  19   3       30.77       35.86      3.87 o
   4  19   3      356.17      338.09      9.58 o
   5  19   3       51.66       50.77      6.78 o
   6  19   3        5.33        9.84      3.22 o
   7  19   3      286.29      339.59      8.75 o
   8  19   3        1.50       -2.36      3.49 o
   9  19   3       43.10       41.37      7.75 o
 -11  20   3        2.50        1.71      7.29 o
 -10  20   3        4.42        5.77      5.64 o
  -9  20   3       59.67       78.14      4.31 o
  -8  20   3        2.29        1.32      2.18 o
  -7  20   3      128.59      148.16      6.04 o
  -6  20   3        8.03       12.70      2.68 o
  -5  20   3      325.78      310.43      7.73 o
  -4  20   3       19.44       22.66      2.64 o
  -3  20   3       19.70       21.68      2.77 o
  -2  20   3      682.32      673.57     10.92 o
  -1  20   3        0.94        3.70      2.30 o
   0  20   3      252.26      236.78      6.79 o
   1  20   3        2.13       -2.38      2.38 o
   2  20   3      147.87      141.61      4.87 o
   3  20   3      193.60      173.14      5.40 o
   4  20   3        0.28       -2.55      2.55 o
   5  20   3        0.01       -1.35      2.87 o
   6  20   3       57.94       66.14      4.45 o
   7  20   3        0.42        6.57      3.36 o
   8  20   3        2.14        2.99      3.76 o
 -10  21   3        1.22       -0.39      2.82 o
  -9  21   3       16.74       11.16      3.05 o
  -8  21   3       15.38       22.76      2.88 o
  -7  21   3        1.58       -0.22      2.38 o
  -6  21   3        5.55        4.38      2.52 o
  -5  21   3        0.04       -1.54      4.60 o
  -4  21   3       19.66       19.70      3.07 o
  -3  21   3       20.26       22.86      3.32 o
  -2  21   3        1.91        0.78      2.60 o
  -1  21   3        7.04        5.76      2.79 o
   0  21   3       51.16       48.05      3.30 o
   1  21   3       62.17       53.10      3.82 o
   2  21   3        5.33       11.33      2.90 o
   3  21   3       19.55       18.84      3.28 o
   4  21   3        0.10       -1.01      2.68 o
   5  21   3        9.84        9.98      3.66 o
   6  21   3       12.32       17.31      3.61 o
   7  21   3        5.07       -0.07      3.27 o
   8  21   3       12.28       15.79      4.51 o
 -10  22   3        0.45       -2.58      3.10 o
  -9  22   3        5.32        9.35      3.05 o
  -8  22   3       25.42       31.81      3.68 o
  -7  22   3       60.99       68.06      4.67 o
  -6  22   3        1.58        1.20      2.98 o
  -5  22   3      228.91      251.70      8.55 o
  -4  22   3       18.23       20.07      3.13 o
  -3  22   3       37.12       41.93      3.64 o
  -2  22   3        2.86        3.12      3.66 o
  -1  22   3        0.20        3.14      2.77 o
   0  22   3        2.41        5.91      3.00 o
   1  22   3      115.34      103.14      6.04 o
   2  22   3      172.23      175.30      6.07 o
   3  22   3       85.10       81.57      4.65 o
   4  22   3       25.02       22.57      6.18 o
   5  22   3       41.82       32.57      3.91 o
   6  22   3        6.87       -0.07      3.70 o
   7  22   3        8.60        7.69      3.52 o
  -9  23   3        0.09        1.34      5.70 o
  -8  23   3        0.28        1.13      2.97 o
  -7  23   3        7.71        9.43      3.41 o
  -6  23   3        1.76       -2.45      2.93 o
  -5  23   3       17.61       25.85      4.05 o
  -4  23   3        8.31        5.26      3.36 o
  -3  23   3       37.20       44.30      3.96 o
  -2  23   3      192.02      202.44      6.94 o
  -1  23   3        3.35        4.74      3.04 o
   0  23   3      270.44      274.81     12.14 o
   1  23   3        2.64       -1.01      3.27 o
   2  23   3      191.65      217.86     10.33 o
   3  23   3        1.96        4.86      4.90 o
   4  23   3       17.74       24.47      3.57 o
   5  23   3       31.50       32.28      4.02 o
   6  23   3       15.90       12.15      5.52 o
   7  23   3       39.15       45.84      4.65 o
  -9  24   3       20.41       22.14      7.02 o
  -8  24   3        1.52       -2.51      5.39 o
  -7  24   3       60.60       70.08      5.01 o
  -6  24   3        3.04       11.50      3.52 o
  -5  24   3       32.70       30.47      4.25 o
  -4  24   3       17.32       26.50      4.71 o
  -3  24   3        0.14       -0.39      3.32 o
  -2  24   3        0.02        0.77      2.79 o
  -1  24   3       22.59       18.17      3.45 o
   0  24   3       93.11       96.10      5.36 o
   1  24   3        1.24       -1.42      3.55 o
   2  24   3        9.15        6.10      4.69 o
   3  24   3        1.97        0.81      4.66 o
   4  24   3       28.77       25.45      6.43 o
   5  24   3        0.07       -3.90      3.90 o
   6  24   3        4.63       -4.08      4.08 o
  -8  25   3       14.62       14.69      6.80 o
  -7  25   3        2.21        0.42      3.34 o
  -6  25   3       13.23       14.59      3.82 o
  -5  25   3       36.85       34.62      4.67 o
  -4  25   3       57.63       72.29      5.64 o
  -3  25   3        0.76        2.49      3.82 o
  -2  25   3        5.28        5.87      3.06 o
  -1  25   3        0.19       -0.45      2.81 o
   0  25   3        7.08        7.11      3.30 o
   1  25   3        0.80        6.15      5.77 o
   2  25   3        3.79       -2.23      4.58 o
   3  25   3        3.20        6.26      7.13 o
   4  25   3        0.38       -0.49      4.71 o
   5  25   3        0.45       -4.58      4.58 o
   6  25   3        4.66       -1.98      6.98 o
  -7  26   3       12.42       23.96      6.89 o
  -6  26   3        0.74       -1.86      3.45 o
  -5  26   3       49.07       62.46      5.65 o
  -4  26   3       33.67       34.59      5.08 o
  -3  26   3        0.33       -3.39      3.39 o
  -2  26   3       16.93       23.93      3.65 o
  -1  26   3        3.92        2.55      3.60 o
   0  26   3        0.17        1.22      3.28 o
   1  26   3       14.03       11.81      5.34 o
   2  26   3        9.65       12.20      5.16 o
   3  26   3        0.04       -3.12      4.32 o
   4  26   3        0.05        0.60      4.89 o
   5  26   3        8.66        6.54      5.46 o
  -6  27   3        2.70        5.99      4.72 o
  -5  27   3        1.40       -4.00      4.00 o
  -4  27   3        2.20       -0.69      4.85 o
  -3  27   3       24.31       34.49      6.73 o
  -2  27   3        0.24       -3.04      3.04 o
  -1  27   3       25.83       17.26      4.40 o
   0  27   3       71.97       67.60      7.35 o
   1  27   3       14.31       17.89      6.45 o
   2  27   3       34.62       47.20      6.82 o
   3  27   3        6.49        0.71      5.22 o
   4  27   3       19.74       33.17      6.46 o
  -5  28   3       17.25       16.88      4.95 o
  -4  28   3        3.16        0.89      3.87 o
  -3  28   3        8.15        5.68      4.12 o
  -2  28   3        8.43       10.27      5.58 o
  -1  28   3        0.72        7.46      4.22 o
   0  28   3       12.66        4.95      5.39 o
   1  28   3        5.59        1.68      6.43 o
   2  28   3        0.54        2.62      5.24 o
   3  28   3        4.07       -2.04      5.24 o
  -4  29   3       11.78       11.15      6.04 o
  -3  29   3       36.70       30.18      5.45 o
  -2  29   3        6.77       17.78      4.70 o
  -1  29   3        6.28       20.93      6.20 o
   0  29   3       16.79       19.11      6.73 o
   1  29   3        8.92        5.66      5.62 o
   2  29   3        0.60        1.54      5.42 o
 -14   0   4       24.61       32.22      5.64 o
 -13   0   4        6.23        9.87      6.55 o
 -12   0   4      318.13      337.06     13.98 o
 -11   0   4        0.46       -2.00      2.83 o
 -10   0   4        2.22        4.62      3.88 o
  -9   0   4     1732.61     1613.97     22.42 o
  -8   0   4        4.44        0.65      1.14 o
  -7   0   4     1042.24     1085.26     33.07 o
  -6   0   4     1663.07     1715.30     46.03 o
  -5   0   4     2170.67     2080.01     53.15 o
  -4   0   4      477.95      485.44      6.30 o
  -3   0   4      366.27      401.24      5.69 o
  -2   0   4     1585.54     1701.81     25.82 o
  -1   0   4     1082.72     1084.11     11.99 o
   0   0   4     8345.77     9138.34     88.13 o
   1   0   4     1685.15     1825.91     25.23 o
   2   0   4     1360.38     1577.98     19.90 o
   3   0   4      454.23      510.48      8.84 o
   4   0   4      387.34      390.26      9.79 o
   5   0   4       26.19       32.41      3.54 o
   6   0   4        8.88       10.28      2.61 o
   7   0   4       10.75        3.93      2.97 o
   8   0   4       28.03       36.72      4.25 o
   9   0   4      265.91      291.23     12.12 o
  10   0   4       58.34       73.10      7.28 o
  11   0   4       68.78       82.68      8.24 o
 -14   1   4        7.96        6.00      6.70 o
 -13   1   4        4.55        2.75      2.68 o
 -12   1   4        1.32       -2.39      2.39 o
 -11   1   4       20.14       27.53      2.78 o
 -10   1   4       53.41       53.90      3.13 o
  -9   1   4       49.08       29.38      2.16 o
  -8   1   4       27.09       18.96      1.22 o
  -7   1   4      669.08      751.47     25.75 o
  -6   1   4       54.75       49.81      4.50 o
  -5   1   4      553.68      521.58     13.04 o
  -4   1   4      556.80      529.94      4.81 o
  -3   1   4      383.52      446.77      4.38 o
  -2   1   4     2585.45     2570.08     16.54 o
  -1   1   4      194.85      204.09      2.56 o
   0   1   4      907.54      882.12      7.78 o
   1   1   4      417.46      461.61      5.43 o
   2   1   4     1169.34     1143.31     10.82 o
   3   1   4      514.08      487.36      6.06 o
   4   1   4      672.63      685.21      7.89 o
   5   1   4      701.08      675.18      8.13 o
   6   1   4       30.92       21.51      2.04 o
   7   1   4       87.86      100.29      3.89 o
   8   1   4        0.18        0.18      2.07 o
   9   1   4      262.73      269.32      9.63 o
  10   1   4        4.82        4.14      3.43 o
  11   1   4       31.90       51.33      6.35 o
 -14   2   4       10.25        4.14      3.20 o
 -13   2   4       69.68       65.94      4.33 o
 -12   2   4       74.58       62.05      3.70 o
 -11   2   4       24.84       21.62      3.93 o
 -10   2   4        2.42        1.11      1.78 o
  -9   2   4       36.15       36.96      5.28 o
  -8   2   4       13.03        9.51      1.16 o
  -7   2   4       82.09       78.28      3.46 o
  -6   2   4        6.02        6.16      2.83 o
  -5   2   4      209.78      230.49      4.35 o
  -4   2   4        6.20       12.19      1.06 o
  -3   2   4       33.19       38.31      0.99 o
  -2   2   4     1438.42     1537.42     10.80 o
  -1   2   4     1219.91     1365.23     10.40 o
   0   2   4     1499.95     1597.56     12.80 o
   1   2   4       22.30       18.65      1.90 o
   2   2   4      101.10      108.12      2.75 o
   3   2   4      663.04      561.37      6.65 o
   4   2   4        2.82       -1.35      1.35 o
   5   2   4        8.93        7.55      1.73 o
   6   2   4      237.69      223.20      4.54 o
   7   2   4        1.56       -1.89      1.89 o
   8   2   4        3.58        0.23      2.06 o
   9   2   4        0.16       -3.22      3.22 o
  10   2   4       14.38       19.70      3.75 o
  11   2   4        1.83        4.90      4.60 o
 -14   3   4        2.30       -1.31      3.07 o
 -13   3   4        0.69        0.48      3.39 o
 -12   3   4        6.44        3.99      2.51 o
 -11   3   4       12.60       10.45      2.31 o
 -10   3   4       43.73       52.02      3.77 o
  -9   3   4      155.10      146.01     14.13 o
  -8   3   4       14.61       21.48      1.43 o
  -7   3   4      232.56      219.95      5.85 o
  -6   3   4      101.06       82.92      2.70 o
  -5   3   4     1156.63     1291.08     11.18 o
  -4   3   4       88.87      105.47      1.86 o
  -3   3   4      735.63      769.03      6.80 o
  -2   3   4      834.16      844.73      6.70 o
  -1   3   4       76.39      125.67      2.09 o
   0   3   4      362.94      298.02      3.56 o
   1   3   4       61.21       65.18      1.92 o
   2   3   4     3974.45     4046.78     30.52 o
   3   3   4      313.32      303.76      4.61 o
   4   3   4      258.52      234.76      4.22 o
   5   3   4      203.21      177.11      3.94 o
   6   3   4       21.00       13.02      1.90 o
   7   3   4      201.48      180.53      4.96 o
   8   3   4        0.06       -2.00      2.00 o
   9   3   4       78.08       92.58      5.46 o
  10   3   4        8.74        6.84      3.10 o
  11   3   4       17.04       20.70      5.27 o
 -14   4   4       92.77      105.30      5.74 o
 -13   4   4       19.94       12.07      3.31 o
 -12   4   4        7.94        7.64      2.72 o
 -11   4   4       43.27       43.23     11.92 o
 -10   4   4        2.01       -0.09      2.78 o
  -9   4   4      660.82      632.65     12.30 o
  -8   4   4        0.29        0.75      1.40 o
  -7   4   4      342.42      332.28      8.33 o
  -6   4   4       35.05       33.87      2.05 o
  -5   4   4      293.88      253.74      3.51 o
  -4   4   4      321.51      322.58      3.60 o
  -3   4   4      654.84      659.34      7.60 o
  -2   4   4      167.52      166.43      2.45 o
  -1   4   4       93.38      126.82      2.11 o
   0   4   4      146.07      157.73      2.52 o
   1   4   4      424.48      445.55      5.45 o
   2   4   4      302.68      303.92      4.00 o
   3   4   4       17.35       17.88      1.55 o
   4   4   4       66.94       61.48      2.48 o
   5   4   4        9.72        4.05      1.66 o
   6   4   4       16.56        6.28      1.80 o
   7   4   4        2.69        1.31      1.97 o
   8   4   4       11.44        7.45      2.37 o
   9   4   4       62.58       55.07      4.27 o
  10   4   4       22.71       25.34      3.67 o
  11   4   4       74.79       88.27      8.33 o
 -14   5   4       31.60       26.95      3.95 o
 -13   5   4        3.17       -2.76      2.76 o
 -12   5   4        0.20       -2.43      2.43 o
 -11   5   4        7.67        3.55      3.32 o
 -10   5   4       14.52       10.25      3.24 o
  -9   5   4      255.14      265.63      8.49 o
  -8   5   4       87.96      100.44      3.63 o
  -7   5   4        1.20       -0.01      1.88 o
  -6   5   4      132.21      160.11      4.63 o
  -5   5   4      794.45      874.49     11.45 o
  -4   5   4     3227.34     3467.02     30.98 o
  -3   5   4      430.94      453.72      5.22 o
  -2   5   4      859.69      856.49      6.98 o
  -1   5   4      259.82      294.93      3.48 o
   0   5   4       99.23       86.52      1.92 o
   1   5   4      182.53      180.70      3.21 o
   2   5   4      443.50      456.17      5.71 o
   3   5   4       57.70       53.17      2.11 o
   4   5   4     1098.38     1106.41     11.29 o
   5   5   4      129.64      136.53      3.64 o
   6   5   4       31.69       19.83      2.07 o
   7   5   4       51.74       57.15      3.26 o
   8   5   4       12.66       13.29      2.50 o
   9   5   4      122.15      113.45      5.35 o
  10   5   4        3.56        3.19      2.97 o
  11   5   4       31.13       38.18      5.73 o
 -14   6   4        0.14       -0.39      3.07 o
 -13   6   4        7.95        4.00      3.10 o
 -12   6   4       12.90       14.71      4.33 o
 -11   6   4        1.70       -3.01      3.01 o
 -10   6   4       22.15       17.15      3.52 o
  -9   6   4       50.53       49.23      4.29 o
  -8   6   4       22.69       32.17      2.52 o
  -7   6   4       24.70       36.45      2.29 o
  -6   6   4        6.97       14.23      1.40 o
  -5   6   4       16.18       15.75      1.48 o
  -4   6   4       95.82      101.35      1.79 o
  -3   6   4     1157.01     1333.00     11.38 o
  -2   6   4     1119.97     1067.84      8.99 o
  -1   6   4       60.23       42.13      1.46 o
   0   6   4       42.85       52.35      1.75 o
   1   6   4     2360.90     2426.90     25.56 o
   2   6   4       26.18       23.15      1.83 o
   3   6   4      116.04      135.59      3.16 o
   4   6   4      642.66      607.35      6.83 o
   5   6   4      882.14      877.80      9.04 o
   6   6   4      199.68      193.18      4.11 o
   7   6   4       70.16       68.89      3.43 o
   8   6   4       36.20       33.38      2.83 o
   9   6   4        0.13       -2.90      2.90 o
  10   6   4       12.58       15.42      3.45 o
  11   6   4       19.84       10.47      6.69 o
 -14   7   4        0.40       -2.99      2.99 o
 -13   7   4       10.12        2.77      3.22 o
 -12   7   4      203.76      201.49      9.16 o
 -11   7   4        0.00        1.12      3.45 o
 -10   7   4       39.56       36.34      5.05 o
  -9   7   4       21.35       26.55      3.80 o
  -8   7   4      564.92      574.85     13.43 o
  -7   7   4      103.10      104.55      3.25 o
  -6   7   4      625.60      687.74     12.72 o
  -5   7   4     1993.64     2064.56     29.95 o
  -4   7   4     1383.49     1458.04     15.40 o
  -3   7   4       16.76       26.43      1.09 o
  -2   7   4      130.84      129.85      2.25 o
  -1   7   4      415.46      371.41      4.50 o
   0   7   4      207.10      169.61      3.16 o
   1   7   4        4.60        1.34      1.12 o
   2   7   4      668.00      696.06      8.24 o
   3   7   4        1.90        3.53      1.40 o
   4   7   4     1312.93     1212.49     11.34 o
   5   7   4      376.36      323.42      4.89 o
   6   7   4       52.18       46.47      2.41 o
   7   7   4       18.23       11.09      2.23 o
   8   7   4        1.81        1.77      2.29 o
   9   7   4      146.43      142.30      5.98 o
  10   7   4        0.76        1.64      2.89 o
 -14   8   4       23.52       21.87      3.88 o
 -13   8   4        1.45       -0.76      4.55 o
 -12   8   4       38.66       63.82      6.17 o
 -11   8   4       18.58       23.35      4.58 o
 -10   8   4      143.04      168.25      7.80 o
  -9   8   4      606.37      612.37     14.87 o
  -8   8   4        0.12       -1.19      6.77 o
  -7   8   4      104.51      107.13      3.52 o
  -6   8   4      532.45      604.90      8.08 o
  -5   8   4     1992.05     2069.22     36.28 o
  -4   8   4     2054.06     2251.72     19.63 o
  -3   8   4      154.91      173.05      2.64 o
  -2   8   4      151.07      189.63      2.66 o
  -1   8   4       21.61       17.94      1.52 o
   0   8   4       29.14       36.90      1.66 o
   1   8   4      544.20      535.79     17.23 o
   2   8   4       14.08       11.58      1.41 o
   3   8   4       72.67       67.34      2.44 o
   4   8   4      204.64      185.73      4.19 o
   5   8   4      119.43      122.02      3.12 o
   6   8   4        0.30       -1.02      1.79 o
   7   8   4        0.42       -2.04      2.04 o
   8   8   4        5.59        4.12      2.42 o
   9   8   4      108.99      124.81      5.60 o
  10   8   4       17.02       12.25      3.33 o
 -13   9   4        3.45        4.59      9.32 o
 -12   9   4       12.66       10.45      4.52 o
 -11   9   4      129.29      108.96      7.31 o
 -10   9   4       14.23       17.53      4.22 o
  -9   9   4        2.60       -0.01      5.66 o
  -8   9   4        3.48       -3.81      4.72 o
  -7   9   4      131.68      151.30      5.74 o
  -6   9   4      209.33      227.05      4.53 o
  -5   9   4      125.82      140.23      2.83 o
  -4   9   4      102.80      110.86      2.41 o
  -3   9   4       99.58       88.82      1.96 o
  -2   9   4      626.18      625.33      5.86 o
  -1   9   4      580.12      584.16      6.01 o
   0   9   4     1921.63     2091.39     17.97 o
   1   9   4      551.68      606.64     11.20 o
   2   9   4        0.05       -1.02      1.02 o
   3   9   4        0.56        1.05      1.30 o
   4   9   4      143.23      126.17      3.39 o
   5   9   4        0.06        0.34      1.51 o
   6   9   4       49.10       54.89      3.23 o
   7   9   4       31.68       30.34      2.96 o
   8   9   4       39.20       38.38      3.36 o
   9   9   4       14.31       14.37      3.37 o
  10   9   4        8.01        4.12      3.12 o
 -13  10   4       16.83       25.39      5.26 o
 -12  10   4        2.59       -2.59      4.29 o
 -11  10   4        6.04        5.12      4.21 o
 -10  10   4        4.46       -2.01      4.87 o
  -9  10   4       31.11       35.43      4.50 o
  -8  10   4        0.02       -2.77      2.77 o
  -7  10   4      140.30      142.59      4.50 o
  -6  10   4      185.41      185.26      6.78 o
  -5  10   4        6.28       10.26      2.21 o
  -4  10   4     1806.22     1860.69     22.01 o
  -3  10   4       14.56       17.48      1.18 o
  -2  10   4     2001.34     1962.92     15.03 o
  -1  10   4     1159.75     1097.41      9.84 o
   0  10   4      837.48      823.61     12.36 o
   1  10   4      435.06      404.79      5.45 o
   2  10   4       67.80       65.15      2.39 o
   3  10   4      366.56      322.03      5.23 o
   4  10   4     1334.45     1278.71     13.13 o
   5  10   4        9.04        8.43      1.79 o
   6  10   4      125.47      129.88      3.96 o
   7  10   4      109.32       95.03      4.20 o
   8  10   4       38.72       31.07      4.15 o
   9  10   4       25.61       21.87      3.56 o
  10  10   4        9.34       13.82      3.48 o
 -13  11   4        3.42        1.53      4.45 o
 -12  11   4       26.91       28.85      6.98 o
 -11  11   4        0.78       -3.98      3.98 o
 -10  11   4        6.69        5.58      3.92 o
  -9  11   4       85.39       78.62      6.68 o
  -8  11   4        5.79        6.73      3.04 o
  -7  11   4       27.19       25.58      3.24 o
  -6  11   4      325.11      334.50      5.72 o
  -5  11   4      460.31      452.18      8.99 o
  -4  11   4      103.49      111.38      2.76 o
  -3  11   4      718.23      704.03      7.32 o
  -2  11   4      193.94      196.29      3.20 o
  -1  11   4      509.57      501.44      5.69 o
   0  11   4      405.75      360.12      9.17 o
   1  11   4       47.71       40.83      1.94 o
   2  11   4      478.18      442.46      6.41 o
   3  11   4      335.39      333.75      5.41 o
   4  11   4      254.98      232.97      5.25 o
   5  11   4      749.07      689.68      9.91 o
   6  11   4        0.01        2.32      2.13 o
   7  11   4       73.09       75.22      3.99 o
   8  11   4        0.37       -2.43      2.43 o
   9  11   4       30.54       29.04      3.79 o
  10  11   4        0.44       -3.13      3.13 o
 -13  12   4        0.11       -4.38      4.38 o
 -12  12   4       68.22       85.10     15.76 o
 -11  12   4       71.78       77.26      7.00 o
 -10  12   4       67.29       80.62      7.91 o
  -9  12   4      145.58      154.44     11.68 o
  -8  12   4       37.16       25.36      6.70 o
  -7  12   4       17.81       23.32      2.62 o
  -6  12   4       37.47       51.15      2.84 o
  -5  12   4      103.25      116.35      2.86 o
  -4  12   4        0.48        2.09      1.25 o
  -3  12   4      253.66      252.07      3.94 o
  -2  12   4      204.67      206.94      3.40 o
  -1  12   4      121.88      126.84      2.77 o
   0  12   4       56.05       55.33      2.13 o
   1  12   4      206.59      202.79      3.92 o
   2  12   4       65.00       65.16      2.53 o
   3  12   4      155.85      156.13      3.84 o
   4  12   4      262.76      254.52      5.11 o
   5  12   4        9.81        9.71      2.60 o
   6  12   4        3.85        5.18      2.59 o
   7  12   4       35.58       39.06      3.66 o
   8  12   4        0.88       -1.35      2.58 o
   9  12   4       35.28       34.65      3.94 o
  10  12   4        5.37        5.54      3.41 o
 -13  13   4       27.58       29.77      5.93 o
 -12  13   4       12.66        5.51      5.17 o
 -11  13   4        0.92       -0.16      4.40 o
 -10  13   4       14.14       21.56      4.97 o
  -9  13   4      190.99      193.24      9.22 o
  -8  13   4        9.74       12.07      3.96 o
  -7  13   4      132.63      147.03      5.24 o
  -6  13   4      680.28      707.47     11.01 o
  -5  13   4      646.93      629.54      7.91 o
  -4  13   4       14.33       15.16      1.64 o
  -3  13   4       17.04       14.93      1.68 o
  -2  13   4      413.66      420.00      5.19 o
  -1  13   4        0.01       -1.07      1.07 o
   0  13   4      298.38      305.30      5.08 o
   1  13   4      278.60      269.78      4.66 o
   2  13   4      199.39      195.66      5.11 o
   3  13   4        2.20       -0.79      2.05 o
   4  13   4       38.28       38.34      3.33 o
   5  13   4        8.79       23.19      2.97 o
   6  13   4      198.20      183.54      5.44 o
   7  13   4       17.96       13.62      3.33 o
   8  13   4       16.35       20.01      4.03 o
   9  13   4        6.90        9.18      3.39 o
 -12  14   4       14.65        5.63      4.96 o
 -11  14   4        9.80       11.18      5.03 o
 -10  14   4        4.70        2.34      4.51 o
  -9  14   4       28.96       27.54      4.94 o
  -8  14   4       10.36       10.97      4.08 o
  -7  14   4       61.33       57.75      2.56 o
  -6  14   4      325.16      314.65      5.44 o
  -5  14   4      425.04      398.86      7.11 o
  -4  14   4      268.77      251.19      4.59 o
  -3  14   4        0.09       -0.78      1.61 o
  -2  14   4      514.55      501.81      5.99 o
  -1  14   4       19.66       21.14      1.60 o
   0  14   4      364.59      367.27      5.82 o
   1  14   4      559.68      520.74      6.93 o
   2  14   4       93.19       88.62      3.40 o
   3  14   4       67.33       58.79      2.77 o
   4  14   4       17.42       12.99      2.67 o
   5  14   4       75.41       74.79      4.13 o
   6  14   4      225.38      228.57      6.06 o
   7  14   4       13.85       12.82      3.31 o
   8  14   4      206.56      222.05      7.32 o
   9  14   4        9.04        6.09      3.30 o
 -12  15   4        0.18        6.23      5.06 o
 -11  15   4       29.35       29.59      8.65 o
 -10  15   4       23.23       18.51      5.50 o
  -9  15   4        1.91        5.58      4.46 o
  -8  15   4        7.02        7.51      4.23 o
  -7  15   4       24.35       20.89      2.57 o
  -6  15   4        7.48        4.94      2.08 o
  -5  15   4       46.65       45.64      2.77 o
  -4  15   4       24.34       22.98      2.04 o
  -3  15   4      800.04      753.55     11.27 o
  -2  15   4      223.77      217.40      4.16 o
  -1  15   4      107.11       99.51      2.83 o
   0  15   4       52.32       48.08      3.02 o
   1  15   4       13.52        8.53      1.66 o
   2  15   4      205.70      185.65      4.90 o
   3  15   4       16.44       11.87      2.61 o
   4  15   4       60.35       61.59      3.74 o
   5  15   4      388.66      387.11      8.55 o
   6  15   4       69.52       79.84      4.07 o
   7  15   4       51.29       50.30      4.16 o
   8  15   4        4.83        1.94      3.69 o
   9  15   4       50.97       53.94      4.56 o
 -12  16   4        4.87        4.45      5.47 o
 -11  16   4        2.26       -1.45      4.67 o
 -10  16   4      120.59      115.53      8.73 o
  -9  16   4       15.77       23.17      5.35 o
  -8  16   4       28.42       24.60      4.96 o
  -7  16   4       22.32       13.96      2.29 o
  -6  16   4       72.17       83.38      3.94 o
  -5  16   4       56.97       59.80      3.12 o
  -4  16   4      567.39      525.67      7.40 o
  -3  16   4     1194.07     1226.16     14.25 o
  -2  16   4       64.94       71.56      2.89 o
  -1  16   4      121.30      118.60      3.19 o
   0  16   4      100.04       97.65      3.39 o
   1  16   4       74.69       77.20      2.76 o
   2  16   4        3.55        1.05      1.82 o
   3  16   4      381.12      378.95      7.99 o
   4  16   4       83.14       81.30      4.35 o
   5  16   4      192.15      195.01      6.46 o
   6  16   4        3.12        0.77      2.67 o
   7  16   4       44.26       44.56      4.23 o
   8  16   4       29.41       34.08      5.59 o
   9  16   4       24.18       24.99      4.14 o
 -12  17   4       23.18       24.41      6.57 o
 -11  17   4       10.37        3.55      5.49 o
 -10  17   4       34.28       42.31      6.29 o
  -9  17   4        4.23        9.06      4.73 o
  -8  17   4      149.88      167.43      5.63 o
  -7  17   4        2.84       -0.49      2.95 o
  -6  17   4      261.47      273.94      6.77 o
  -5  17   4       95.46       97.65      6.51 o
  -4  17   4      498.15      478.48      8.72 o
  -3  17   4       16.83       13.54      2.31 o
  -2  17   4        2.11        4.61      1.93 o
  -1  17   4       28.51       27.11      1.99 o
   0  17   4      207.81      186.92      4.57 o
   1  17   4      296.84      279.14      5.01 o
   2  17   4       57.90       47.47      3.16 o
   3  17   4       12.00       14.00      2.79 o
   4  17   4        8.29        3.95      2.89 o
   5  17   4       66.84       66.18      4.52 o
   6  17   4       17.68       18.53      3.12 o
   7  17   4       15.77        4.63      3.23 o
   8  17   4        7.31        8.74      3.98 o
 -11  18   4        0.52       -5.01      5.32 o
 -10  18   4        8.35       19.19      5.70 o
  -9  18   4       13.02       12.24      5.14 o
  -8  18   4        0.44        1.25      2.03 o
  -7  18   4        4.02        3.99      2.30 o
  -6  18   4       14.76       17.01      2.78 o
  -5  18   4        9.69       15.61      2.91 o
  -4  18   4       51.15       53.92      3.64 o
  -3  18   4        0.16        0.21      2.43 o
  -2  18   4      206.53      223.56      4.99 o
  -1  18   4      522.89      516.57      6.84 o
   0  18   4        3.61       -0.03      1.56 o
   1  18   4      973.74      884.23     12.01 o
   2  18   4      232.64      212.01      5.68 o
   3  18   4       57.27       52.51      3.80 o
   4  18   4      199.82      205.35      6.81 o
   5  18   4       64.14       69.88      4.54 o
   6  18   4       88.81      115.71      4.98 o
   7  18   4        0.02       -3.35      3.35 o
   8  18   4       82.34      102.29      6.52 o
 -11  19   4       11.42       11.25      6.18 o
 -10  19   4        1.52        1.40      5.49 o
  -9  19   4        0.05        2.01      4.82 o
  -8  19   4       58.31       66.68      3.75 o
  -7  19   4       26.12       30.24      3.13 o
  -6  19   4       34.27       33.02      3.35 o
  -5  19   4        7.07        9.64      2.81 o
  -4  19   4       23.32       26.34      3.12 o
  -3  19   4      127.82      111.29      4.96 o
  -2  19   4       43.38       45.07      3.24 o
  -1  19   4      344.01      334.57     10.23 o
   0  19   4       55.89       60.82      3.45 o
   1  19   4       22.35       23.20      2.82 o
   2  19   4       10.07       10.03      3.06 o
   3  19   4       23.25       20.35      2.85 o
   4  19   4      120.90       98.96      6.14 o
   5  19   4        9.77        8.21      3.78 o
   6  19   4       27.02       36.95      4.11 o
   7  19   4       20.60       25.07      5.18 o
   8  19   4        0.75       -2.92      3.71 o
 -11  20   4        1.85        1.11      6.51 o
 -10  20   4       17.35       18.67      6.22 o
  -9  20   4        0.50        1.67      6.09 o
  -8  20   4       35.58       37.54      3.37 o
  -7  20   4        0.06        1.10      2.60 o
  -6  20   4       19.09       25.71      3.36 o
  -5  20   4       29.73       27.62      3.36 o
  -4  20   4        1.67        5.20      2.57 o
  -3  20   4        0.47        2.78      2.54 o
  -2  20   4      119.66      109.28      5.72 o
  -1  20   4      737.70      727.60     14.95 o
   0  20   4       11.62        6.11      2.83 o
   1  20   4      166.60      178.72      6.45 o
   2  20   4       48.84       44.67      3.42 o
   3  20   4      170.00      193.79      6.39 o
   4  20   4        7.55        5.60      3.02 o
   5  20   4       27.08       39.72      4.31 o
   6  20   4       34.94       48.21      4.44 o
   7  20   4       10.11        5.38      3.96 o
 -10  21   4       27.00       21.17      6.72 o
  -9  21   4       15.85       21.82      3.34 o
  -8  21   4      179.51      197.14      6.31 o
  -7  21   4        7.70        6.02      2.89 o
  -6  21   4      222.09      228.28      7.15 o
  -5  21   4       15.43       13.74      3.15 o
  -4  21   4       53.30       55.85      9.64 o
  -3  21   4        6.93        6.92      5.71 o
  -2  21   4       21.35       23.51      3.82 o
  -1  21   4        2.51        7.10      3.44 o
   0  21   4        9.90       15.58      3.72 o
   1  21   4       47.21       40.52      5.56 o
   2  21   4       15.17       20.69      3.62 o
   3  21   4       21.29       16.37      6.03 o
   4  21   4        0.72        2.78      3.81 o
   5  21   4       46.45       46.31      4.16 o
   6  21   4       13.44       12.35      3.51 o
   7  21   4        4.71        7.03      4.17 o
 -10  22   4        3.38       -0.28      5.71 o
  -9  22   4        1.03       -2.36      2.36 o
  -8  22   4        0.18        4.06      2.91 o
  -7  22   4        0.20       -2.80      2.80 o
  -6  22   4        5.62        3.34      3.70 o
  -5  22   4        0.13       -2.97      3.44 o
  -4  22   4       14.94        4.94      3.98 o
  -3  22   4        2.97        2.15      3.03 o
  -2  22   4        0.03        3.92      3.23 o
  -1  22   4      312.61      263.36      9.61 o
   0  22   4       89.33       70.82      5.24 o
   1  22   4       63.43       59.03      6.85 o
   2  22   4        0.01       -1.81      2.97 o
   3  22   4      283.25      294.10     18.64 o
   4  22   4       10.46       18.99      4.97 o
   5  22   4       34.22       38.89      5.42 o
   6  22   4       63.66       77.77      6.70 o
  -9  23   4       12.06        5.75      3.43 o
  -8  23   4       11.58       19.91      3.50 o
  -7  23   4       18.11       15.66      4.16 o
  -6  23   4       27.66       28.32      4.60 o
  -5  23   4        8.50        5.88      3.73 o
  -4  23   4       25.70       17.74      4.89 o
  -3  23   4        0.67        5.27      3.29 o
  -2  23   4        1.77        0.66      3.12 o
  -1  23   4       46.69       41.67      4.79 o
   0  23   4       16.60       16.23      3.98 o
   1  23   4        4.17       -0.55      3.96 o
   2  23   4        3.62       -0.83      3.96 o
   3  23   4        0.68        0.91      3.77 o
   4  23   4       20.42       15.51      4.61 o
   5  23   4        8.17        3.66      4.44 o
   6  23   4        2.76        2.47      4.72 o
  -9  24   4        3.27        5.47      4.57 o
  -8  24   4        7.11       13.33      6.49 o
  -7  24   4        0.26       -0.36      3.78 o
  -6  24   4       54.84       56.49      5.69 o
  -5  24   4       29.36       20.86      4.60 o
  -4  24   4       19.32       21.61      7.77 o
  -3  24   4        3.14        8.55      4.39 o
  -2  24   4       29.32       36.10      5.37 o
  -1  24   4       55.24       67.74      5.52 o
   0  24   4       22.36       22.90      4.34 o
   1  24   4       91.02       86.12      6.00 o
   2  24   4        0.01        2.83      4.84 o
   3  24   4        9.72        3.00      4.61 o
   4  24   4        0.19        1.05      8.76 o
   5  24   4       12.43        7.34      4.76 o
  -8  25   4        9.39       22.93      7.04 o
  -7  25   4        2.95        4.01      5.91 o
  -6  25   4       54.43       54.78      5.63 o
  -5  25   4        1.09       -3.67      3.67 o
  -4  25   4       39.45       72.55     19.39 o
  -3  25   4       12.17       12.84      4.97 o
  -2  25   4        9.97        5.71      6.81 o
  -1  25   4        0.26        1.05      3.55 o
   0  25   4       22.31       16.98      4.53 o
   1  25   4       17.32       14.40      6.26 o
   2  25   4        9.85       16.51      5.49 o
   3  25   4        0.00        2.85      5.20 o
   4  25   4        2.75        6.40      9.01 o
   5  25   4       12.16       -1.91      5.85 o
  -7  26   4        0.44       -3.39      6.23 o
  -6  26   4        0.32        3.80      5.76 o
  -5  26   4        8.12       10.04      4.39 o
  -4  26   4       22.17       18.54      5.49 o
  -3  26   4        1.74       -2.00      4.27 o
  -2  26   4        5.51        7.12      4.74 o
  -1  26   4       41.25       45.51      5.20 o
   0  26   4        6.78        8.61      4.20 o
   1  26   4       16.58       19.43      5.60 o
   2  26   4        2.33       -0.90      5.14 o
   3  26   4       36.06       34.62      6.87 o
   4  26   4        1.06        0.82      8.91 o
  -6  27   4        1.47        4.93      6.11 o
  -5  27   4       16.47       30.77      5.36 o
  -4  27   4        8.65        5.25      4.81 o
  -3  27   4        0.12        2.55      7.15 o
  -2  27   4        8.54        3.96      8.98 o
  -1  27   4       23.06       21.39      4.52 o
   0  27   4       67.14       64.41      7.38 o
   1  27   4       42.35       48.49      7.16 o
   2  27   4        7.16        7.57      5.90 o
   3  27   4       14.81       18.92      6.32 o
  -5  28   4       27.06       35.54      7.63 o
  -4  28   4        1.95        6.74      5.21 o
  -3  28   4        5.45        1.13      7.02 o
  -2  28   4       32.16       50.44      9.50 o
  -1  28   4       29.91       25.37      8.85 o
   0  28   4        0.95       -5.68      9.12 o
   1  28   4       17.63       29.94     16.85 o
   2  28   4        0.21        1.98      6.35 o
  -3  29   4       13.36       -6.57     17.36 o
  -2  29   4        1.18        6.55      8.53 o
  -1  29   4        8.80       22.59      8.76 o
   0  29   4        0.45       -0.03      5.34 o
 -14   1   5        0.02        2.51      2.73 o
 -13   1   5       41.86       45.38      3.34 o
 -12   1   5       19.39       17.41      2.77 o
 -11   1   5      200.36      216.48      5.23 o
 -10   1   5      225.68      210.54      4.89 o
  -9   1   5      567.60      526.22     10.02 o
  -8   1   5      444.97      400.65     23.74 o
  -7   1   5      191.13      197.64      8.89 o
  -6   1   5      289.43      282.35      3.93 o
  -5   1   5      298.00      290.90      3.21 o
  -4   1   5      798.42      749.09      6.92 o
  -3   1   5     1432.80     1453.86      9.52 o
  -2   1   5      342.64      351.37      3.70 o
  -1   1   5      740.83      780.07      6.85 o
   0   1   5       40.08       56.02      1.73 o
   1   1   5       93.72       97.33      3.10 o
   2   1   5        5.00       -0.08      1.17 o
   3   1   5        9.60       11.58      2.00 o
   4   1   5       24.05       21.83      2.18 o
   5   1   5       17.20       15.45      1.93 o
   6   1   5       96.38       86.23      3.75 o
   7   1   5        3.84        0.41      2.31 o
   8   1   5       87.94      104.64      4.79 o
   9   1   5       11.10       12.66      3.61 o
  10   1   5       40.18       47.89      4.93 o
 -14   2   5       10.83        9.52      2.93 o
 -13   2   5       20.85       18.60      2.79 o
 -12   2   5       37.15       33.01      2.75 o
 -11   2   5        0.85       -1.79      1.91 o
 -10   2   5       34.18       31.78      3.40 o
  -9   2   5        1.03       -1.41      1.41 o
  -8   2   5      106.33       93.81      7.91 o
  -7   2   5        0.91       -0.98      3.84 o
  -6   2   5     2206.27     2270.98     26.32 o
  -5   2   5      264.09      284.83      3.51 o
  -4   2   5     1109.84     1036.31      9.84 o
  -3   2   5     2071.38     1976.83     22.51 o
  -2   2   5      291.89      384.36      3.94 o
  -1   2   5     5841.84     6120.13     44.55 o
   0   2   5        0.02        6.07      1.11 o
   1   2   5     2215.85     2071.48     18.85 o
   2   2   5      270.28      271.08      4.41 o
   3   2   5     4534.39     4543.78     36.88 o
   4   2   5     1405.36     1367.91     13.65 o
   5   2   5       15.45       16.25      1.92 o
   6   2   5      134.18      136.09      4.61 o
   7   2   5        5.45        5.86      2.52 o
   8   2   5      317.16      351.24      7.69 o
   9   2   5        6.01        6.83      3.46 o
  10   2   5       44.36       49.87      4.99 o
 -14   3   5        2.18       -1.85      2.69 o
 -13   3   5       18.45       19.52      3.01 o
 -12   3   5       16.38       13.47      2.48 o
 -11   3   5       35.06       42.16      2.77 o
 -10   3   5      184.48      182.65     13.78 o
  -9   3   5      262.65      262.60      5.66 o
  -8   3   5      169.22      167.29      3.68 o
  -7   3   5       94.66       82.34      5.37 o
  -6   3   5      727.34      694.98      8.38 o
  -5   3   5       76.10       72.62      1.77 o
  -4   3   5      686.07      682.81      7.07 o
  -3   3   5       70.28       43.00      1.38 o
  -2   3   5      351.95      378.63      4.10 o
  -1   3   5      969.09      999.80      8.81 o
   0   3   5      246.07      308.61      3.94 o
   1   3   5        6.37        0.03      0.90 o
   2   3   5       68.09       94.73      2.78 o
   3   3   5      127.60      125.32      3.63 o
   4   3   5       68.71       63.16      2.80 o
   5   3   5       12.90        5.62      1.76 o
   6   3   5       25.34       32.29      2.82 o
   7   3   5        2.98       -0.69      2.22 o
   8   3   5      216.93      195.32      6.11 o
   9   3   5       65.90       62.90      4.99 o
  10   3   5       78.23       94.90      5.57 o
 -14   4   5        0.01       -3.92      3.92 o
 -13   4   5       12.79       16.28      2.97 o
 -12   4   5        1.56        2.09      2.22 o
 -11   4   5       15.02       12.19      3.07 o
 -10   4   5       64.49       60.88      4.93 o
  -9   4   5       66.27       77.14      4.10 o
  -8   4   5       71.71       63.80      4.22 o
  -7   4   5      216.53      217.97      4.69 o
  -6   4   5      161.13      144.27      3.64 o
  -5   4   5       54.66       55.19      1.68 o
  -4   4   5      162.92      192.14      3.51 o
  -3   4   5      134.81      130.22      2.06 o
  -2   4   5        3.49       11.00      1.09 o
  -1   4   5      119.34      136.26      2.85 o
   0   4   5        0.37       -0.89      0.89 o
   1   4   5       33.29       31.29      1.68 o
   2   4   5       54.59       52.86      1.85 o
   3   4   5      264.14      243.89      5.41 o
   4   4   5        0.06       -1.56      1.56 o
   5   4   5       29.73       31.71      2.34 o
   6   4   5       42.36       36.72      2.96 o
   7   4   5       11.77       10.27      2.68 o
   8   4   5        1.73       -2.73      2.73 o
   9   4   5        9.62       12.49      3.65 o
  10   4   5        0.06        4.01      3.53 o
 -14   5   5        0.17       -0.61      2.75 o
 -13   5   5       42.03       40.60      3.70 o
 -12   5   5        0.01       -2.29      3.15 o
 -11   5   5        8.15        7.72      4.28 o
 -10   5   5       79.03       78.79      5.07 o
  -9   5   5        0.26       -3.35      4.90 o
  -8   5   5      699.58      695.65     11.22 o
  -7   5   5        4.85        3.62      1.84 o
  -6   5   5      614.75      639.16     10.06 o
  -5   5   5      176.34      173.70      3.01 o
  -4   5   5       80.16      100.96      2.84 o
  -3   5   5      102.70       94.88      1.98 o
  -2   5   5      834.31      938.54      8.27 o
  -1   5   5     1768.07     1886.35     15.17 o
   0   5   5     1458.83     1529.31     12.87 o
   1   5   5      191.28      203.36      3.78 o
   2   5   5        8.12       10.04      1.32 o
   3   5   5      539.08      525.09      7.02 o
   4   5   5        9.33        5.50      1.86 o
   5   5   5       43.59       39.40      2.69 o
   6   5   5       40.62       42.50      3.09 o
   7   5   5      312.79      310.82      6.88 o
   8   5   5       70.62       71.39      6.86 o
   9   5   5        9.96        4.73      3.14 o
  10   5   5      114.06      114.28      5.97 o
 -14   6   5        0.05       -2.10      3.07 o
 -13   6   5        0.15        0.57      3.70 o
 -12   6   5       57.47       70.68      5.90 o
 -11   6   5        6.48        1.26      3.16 o
 -10   6   5        4.24        1.77      3.00 o
  -9   6   5       25.23       29.21      5.66 o
  -8   6   5      235.42      224.37      5.52 o
  -7   6   5      108.80      124.99      4.79 o
  -6   6   5      860.51      898.57     10.60 o
  -5   6   5       28.33       32.36      1.71 o
  -4   6   5      106.36       81.48      1.83 o
  -3   6   5      386.29      353.34      3.68 o
  -2   6   5     1537.35     1552.45     12.70 o
  -1   6   5      450.60      456.32      5.11 o
   0   6   5      190.91      163.10      2.97 o
   1   6   5     3047.21     2999.99     26.48 o
   2   6   5     1263.47     1272.47     11.56 o
   3   6   5     1900.37     1874.60     16.12 o
   4   6   5      314.82      301.70      5.34 o
   5   6   5       53.99       61.23      3.55 o
   6   6   5      150.03      152.69      4.85 o
   7   6   5        4.04        2.14      2.45 o
   8   6   5      135.30      140.14      5.65 o
   9   6   5        0.02       -1.03      3.05 o
  10   6   5       42.81       48.53      4.70 o
 -14   7   5        6.88        0.23      4.42 o
 -13   7   5        9.38        7.07      5.41 o
 -12   7   5       17.29       17.93      4.26 o
 -11   7   5       53.11       61.34      5.12 o
 -10   7   5       99.33       95.07      5.93 o
  -9   7   5        1.67        1.01      2.74 o
  -8   7   5       51.40       47.90      7.17 o
  -7   7   5        4.15        8.37      1.93 o
  -6   7   5      220.22      207.34      4.09 o
  -5   7   5        0.92        0.23      1.17 o
  -4   7   5      317.50      349.98      3.88 o
  -3   7   5        2.25        0.95      0.75 o
  -2   7   5       37.04       41.54      1.46 o
  -1   7   5      522.25      574.09      6.11 o
   0   7   5      541.38      561.53      8.75 o
   1   7   5        4.49        3.88      1.19 o
   2   7   5       68.24       69.26      2.28 o
   3   7   5      135.98      132.27      3.25 o
   4   7   5      198.72      199.16      3.82 o
   5   7   5      240.86      222.81      7.25 o
   6   7   5       94.12       96.58      4.14 o
   7   7   5        1.38       -2.27      2.27 o
   8   7   5       32.74       37.35      3.34 o
   9   7   5       16.84       15.62      3.51 o
  10   7   5        7.30        7.97      3.68 o
 -13   8   5       19.54       13.18      4.61 o
 -12   8   5        9.01       10.03     11.00 o
 -11   8   5        2.97        2.58      3.74 o
 -10   8   5      157.26      161.58      7.50 o
  -9   8   5       50.36       69.92      5.28 o
  -8   8   5       13.94       13.13      3.16 o
  -7   8   5        4.59        4.20      6.51 o
  -6   8   5       13.28       11.84      2.06 o
  -5   8   5       19.88       24.89      1.84 o
  -4   8   5       24.51       19.66      1.21 o
  -3   8   5       89.75       86.61      2.01 o
  -2   8   5      188.39      181.98      2.98 o
  -1   8   5       20.93       20.30      1.73 o
   0   8   5        9.25        6.89      1.31 o
   1   8   5      197.23      205.07      4.00 o
   2   8   5        4.54        1.85      1.54 o
   3   8   5      188.99      171.95      4.02 o
   4   8   5      321.48      319.14      5.15 o
   5   8   5      271.71      240.78      5.76 o
   6   8   5       29.19       28.98      2.77 o
   7   8   5        2.06       -1.05      2.31 o
   8   8   5       31.26       35.09      3.49 o
   9   8   5       11.77        7.35      3.25 o
  10   8   5       13.14       14.93      5.07 o
 -13   9   5        2.81        1.63      4.19 o
 -12   9   5       16.96       20.35      4.77 o
 -11   9   5      125.78      149.77      8.06 o
 -10   9   5      141.39      143.72     14.52 o
  -9   9   5        6.99        5.14      3.23 o
  -8   9   5      561.29      561.82     13.92 o
  -7   9   5      151.73      150.24      6.77 o
  -6   9   5        9.83       11.74      1.74 o
  -5   9   5      379.60      381.44      8.20 o
  -4   9   5       38.52       37.14      1.93 o
  -3   9   5      104.45      105.98      2.26 o
  -2   9   5       56.11       60.26      1.87 o
  -1   9   5      247.59      252.76      3.87 o
   0   9   5      384.15      369.33      4.87 o
   1   9   5        8.08        8.99      1.67 o
   2   9   5       37.68       39.72      2.18 o
   3   9   5      108.60      111.86      3.67 o
   4   9   5      429.21      379.36      5.89 o
   5   9   5       95.07       87.19      3.63 o
   6   9   5       68.95       51.65      3.28 o
   7   9   5       37.12       33.16      3.35 o
   8   9   5       16.65       17.04      3.17 o
   9   9   5        6.07        8.12      3.38 o
 -13  10   5        1.90       10.93      4.42 o
 -12  10   5       14.54        8.21      4.65 o
 -11  10   5        1.30       -1.51      3.79 o
 -10  10   5        0.88        0.65      3.54 o
  -9  10   5       17.40       20.59      7.02 o
  -8  10   5      104.80      116.11      6.56 o
  -7  10   5       89.76      102.39      5.51 o
  -6  10   5     1351.40     1420.48     29.68 o
  -5  10   5      184.84      201.81      5.01 o
  -4  10   5        0.61        0.63      1.07 o
  -3  10   5       20.74       22.59      1.43 o
  -2  10   5      911.43      892.52      8.50 o
  -1  10   5     1742.70     1730.71     14.68 o
   0  10   5      209.20      232.12      4.10 o
   1  10   5      218.79      217.56      4.43 o
   2  10   5       52.03       48.01      2.22 o
   3  10   5      115.35      119.19      3.43 o
   4  10   5      470.42      444.17      7.30 o
   5  10   5      252.71      256.55      6.09 o
   6  10   5      104.85      111.30      5.17 o
   7  10   5       29.79       28.95      3.26 o
   8  10   5       23.14       18.39      3.22 o
   9  10   5        1.50       -2.97      2.97 o
 -13  11   5       19.28       19.22      7.59 o
 -12  11   5        3.91       -0.69      4.08 o
 -11  11   5        0.02       -3.89      3.89 o
 -10  11   5       15.51        6.79      4.04 o
  -9  11   5        5.37       16.60      4.07 o
  -8  11   5      123.04      110.99     11.08 o
  -7  11   5      894.08      979.58     14.49 o
  -6  11   5      807.14      851.42     14.76 o
  -5  11   5       43.42       38.46      1.98 o
  -4  11   5      178.78      175.07      3.39 o
  -3  11   5      291.09      297.50      4.09 o
  -2  11   5     1062.53     1057.89      9.82 o
  -1  11   5      139.55      125.70      2.82 o
   0  11   5       56.18       54.78      2.22 o
   1  11   5       47.11       42.53      2.55 o
   2  11   5       63.41       52.52      2.50 o
   3  11   5       34.70       25.16      2.22 o
   4  11   5       27.33       27.08      3.07 o
   5  11   5       14.05       13.37      2.62 o
   6  11   5      281.42      299.18      7.41 o
   7  11   5        9.71        4.49      2.77 o
   8  11   5       12.93       10.32      3.10 o
   9  11   5       27.05       30.23      5.26 o
 -13  12   5        8.48        9.06      6.38 o
 -12  12   5       17.25       21.86      5.22 o
 -11  12   5       59.17       49.37      6.02 o
 -10  12   5       20.72       20.68      4.67 o
  -9  12   5        2.66       -1.82      3.39 o
  -8  12   5      184.91      161.12      8.53 o
  -7  12   5      583.47      604.73     10.75 o
  -6  12   5      792.39      817.31     14.49 o
  -5  12   5     1327.08     1339.00     18.25 o
  -4  12   5        6.19        3.78      1.29 o
  -3  12   5      230.30      261.40      3.99 o
  -2  12   5      136.29      142.95      3.11 o
  -1  12   5        7.47        7.41      1.41 o
   0  12   5      515.53      519.40      7.92 o
   1  12   5      808.48      789.36     10.47 o
   2  12   5      581.17      563.32      7.54 o
   3  12   5       59.27       67.63      3.75 o
   4  12   5        3.48        2.11      2.38 o
   5  12   5        8.33        7.82      2.94 o
   6  12   5       60.19       63.07      4.02 o
   7  12   5       45.00       38.05      3.77 o
   8  12   5       13.61       14.33      3.64 o
   9  12   5        3.75        2.22      3.27 o
 -13  13   5       15.37       17.04     10.31 o
 -12  13   5        2.06        0.60      5.09 o
 -11  13   5       19.69       25.30      5.38 o
 -10  13   5       73.58       87.74      6.83 o
  -9  13   5        0.10        2.78      5.25 o
  -8  13   5       16.84       24.49      4.52 o
  -7  13   5       53.93       44.32      5.14 o
  -6  13   5      115.17      111.52      3.24 o
  -5  13   5       19.60       15.24      1.67 o
  -4  13   5        2.00        4.61      1.55 o
  -3  13   5     1711.78     1706.10     14.60 o
  -2  13   5       93.68       84.64      2.70 o
  -1  13   5       97.81       83.31      2.66 o
   0  13   5      201.91      193.13      4.25 o
   1  13   5       84.07       97.19      3.79 o
   2  13   5       12.65       12.58      1.95 o
   3  13   5       12.82       10.02      2.57 o
   4  13   5       21.37       17.71      3.11 o
   5  13   5       34.74       36.27      5.30 o
   6  13   5       32.67       30.83      3.51 o
   7  13   5       57.01       57.27      4.17 o
   8  13   5      130.58      150.12      6.48 o
   9  13   5        0.01       -3.20      3.20 o
 -12  14   5        4.20        4.67      4.77 o
 -11  14   5        0.90       -1.47      4.53 o
 -10  14   5       10.10        6.26      4.44 o
  -9  14   5        6.05       -0.85      6.83 o
  -8  14   5       22.43       24.79      4.71 o
  -7  14   5      108.53       98.43      7.44 o
  -6  14   5      111.22      100.42      3.51 o
  -5  14   5        0.86        1.69      1.60 o
  -4  14   5      286.60      307.20      5.19 o
  -3  14   5      614.84      619.64      7.04 o
  -2  14   5      100.27       91.72      2.90 o
  -1  14   5      394.07      414.50      5.94 o
   0  14   5       70.06       60.24      2.43 o
   1  14   5       91.46       93.30      3.76 o
   2  14   5        1.99        5.25      2.43 o
   3  14   5      216.70      225.71      6.33 o
   4  14   5      134.45      150.69      5.78 o
   5  14   5       58.60       71.80      4.62 o
   6  14   5       70.93       71.49      4.67 o
   7  14   5       38.07       37.49      3.76 o
   8  14   5       10.14       17.41      3.80 o
 -12  15   5        0.15       -1.65      4.80 o
 -11  15   5        6.15        5.68      6.41 o
 -10  15   5        3.14        7.48      4.77 o
  -9  15   5      110.12      123.45      8.17 o
  -8  15   5        1.20       -5.22      5.22 o
  -7  15   5       60.27       62.54      5.84 o
  -6  15   5       52.89       47.04      3.28 o
  -5  15   5        0.60       -0.85      2.01 o
  -4  15   5        1.77       -0.85      1.60 o
  -3  15   5      322.43      312.04      4.86 o
  -2  15   5      425.93      409.33      5.98 o
  -1  15   5      104.86       96.69      3.20 o
   0  15   5      384.22      373.90      6.81 o
   1  15   5       10.61        1.61      1.35 o
   2  15   5      392.47      371.29      7.85 o
   3  15   5      152.18      154.44      6.54 o
   4  15   5      176.62      175.34      6.19 o
   5  15   5       60.05       61.76      4.44 o
   6  15   5       22.92       17.74      4.36 o
   7  15   5       82.47       87.29      4.70 o
   8  15   5       11.79       11.04      3.76 o
 -12  16   5        1.50        9.34      5.28 o
 -11  16   5        7.80        9.39     10.94 o
 -10  16   5       10.31       14.70      5.19 o
  -9  16   5       39.25       51.04      6.38 o
  -8  16   5        0.04       -3.68      3.97 o
  -7  16   5        6.37       11.70      5.22 o
  -6  16   5        2.91        6.31      2.43 o
  -5  16   5      212.68      203.05      5.87 o
  -4  16   5      344.77      316.55      6.55 o
  -3  16   5      227.22      233.06      4.84 o
  -2  16   5        0.85        0.28      1.74 o
  -1  16   5       33.96       29.15      2.27 o
   0  16   5       16.36       15.69      1.97 o
   1  16   5       22.21       14.38      2.37 o
   2  16   5      108.91      102.19      4.58 o
   3  16   5      281.88      283.66      7.26 o
   4  16   5      336.06      336.16      8.31 o
   5  16   5       31.84       27.12      3.78 o
   6  16   5        0.00        1.32      3.11 o
   7  16   5        5.42        9.56      3.71 o
   8  16   5        3.02        1.77      3.54 o
 -11  17   5       31.19       34.24      6.46 o
 -10  17   5       72.82       73.55     14.15 o
  -9  17   5        0.00       -1.31      5.17 o
  -8  17   5        0.09        5.81      4.65 o
  -7  17   5       16.44       16.05      2.17 o
  -6  17   5       41.67       45.81      4.04 o
  -5  17   5      172.05      183.42      9.25 o
  -4  17   5       62.09       60.56      4.15 o
  -3  17   5        4.75        1.77      2.22 o
  -2  17   5        2.52        0.24      2.03 o
  -1  17   5        0.02       -2.33      2.33 o
   0  17   5       29.51       19.00      2.74 o
   1  17   5      132.33      109.85      4.28 o
   2  17   5      119.60      114.43      5.01 o
   3  17   5      144.39      137.27      5.53 o
   4  17   5        0.01        0.33      2.98 o
   5  17   5      116.66      127.20      9.50 o
   6  17   5       34.93       38.42      4.07 o
   7  17   5        8.71        6.45      3.65 o
   8  17   5       35.23       39.85      6.17 o
 -11  18   5        0.00        1.33      7.37 o
 -10  18   5       17.37       26.52      6.22 o
  -9  18   5       11.48       12.99      5.61 o
  -8  18   5        1.56        2.20      4.67 o
  -7  18   5       32.73       29.07      2.73 o
  -6  18   5       16.23        6.33      2.47 o
  -5  18   5       79.79       95.99      5.80 o
  -4  18   5        5.81       -2.28      2.28 o
  -3  18   5      268.62      243.09      6.06 o
  -2  18   5      184.76      178.96      4.82 o
  -1  18   5      156.29      156.70      5.77 o
   0  18   5        0.32       -0.32      2.52 o
   1  18   5        0.07       -2.56      2.56 o
   2  18   5       86.35       77.47      5.81 o
   3  18   5       81.63       82.53      5.95 o
   4  18   5       27.26       30.12      4.87 o
   5  18   5        2.46        1.43      4.17 o
   6  18   5        3.50        4.20      4.60 o
   7  18   5       41.22       45.44      6.11 o
 -11  19   5       27.42       27.23      6.80 o
 -10  19   5        2.19       -3.31      5.20 o
  -9  19   5       25.42       28.72      8.90 o
  -8  19   5       14.68       18.70      5.82 o
  -7  19   5      232.76      257.31      6.57 o
  -6  19   5       25.04       18.74      3.03 o
  -5  19   5      228.16      241.32      6.98 o
  -4  19   5       18.56       20.24      4.51 o
  -3  19   5       16.24       17.66      2.93 o
  -2  19   5      294.23      275.37      8.47 o
  -1  19   5        0.25       -2.41      2.41 o
   0  19   5      387.74      374.73      8.83 o
   1  19   5       88.73       82.84      4.83 o
   2  19   5      132.26      138.89      6.23 o
   3  19   5       29.30       24.63      4.36 o
   4  19   5      200.03      218.42      9.13 o
   5  19   5       23.76       38.46      5.47 o
   6  19   5       40.49       37.74      5.54 o
   7  19   5       57.88       44.76      8.04 o
 -10  20   5        1.09       -1.30      5.45 o
  -9  20   5       32.06       46.42      6.93 o
  -8  20   5        5.23        9.83      2.85 o
  -7  20   5       49.83       53.67      3.75 o
  -6  20   5       51.97       44.20      3.75 o
  -5  20   5      119.49      128.42      6.71 o
  -4  20   5       15.31       20.35      3.27 o
  -3  20   5        0.82        2.52      2.97 o
  -2  20   5       40.85       38.26      4.11 o
  -1  20   5       11.69       14.63      3.12 o
   0  20   5        7.74        6.72      2.95 o
   1  20   5        6.75        6.45      3.04 o
   2  20   5       21.95       20.68      3.63 o
   3  20   5        3.01        0.11      5.01 o
   4  20   5       10.68       11.44      4.31 o
   5  20   5        4.39        6.49      4.35 o
   6  20   5        1.98        7.78      4.66 o
 -10  21   5        0.05        3.93      5.85 o
  -9  21   5        6.88        6.36      6.77 o
  -8  21   5        0.01       -0.63      2.20 o
  -7  21   5        4.67       -0.04      3.21 o
  -6  21   5        2.76       -2.87      3.71 o
  -5  21   5        3.65        6.61      2.98 o
  -4  21   5      101.77       85.24      5.71 o
  -3  21   5       19.69       18.09      7.55 o
  -2  21   5       15.15       10.69      3.39 o
  -1  21   5      128.19      118.32      8.14 o
   0  21   5       13.32       12.48      3.24 o
   1  21   5        7.43        4.73      3.13 o
   2  21   5       42.48       27.44      3.88 o
   3  21   5       94.05       83.48      6.29 o
   4  21   5        0.82       -2.89      3.86 o
   5  21   5       19.05       13.80      5.15 o
   6  21   5        7.39       16.50      5.19 o
  -9  22   5       18.48       18.27      6.60 o
  -8  22   5        0.80        0.68      2.52 o
  -7  22   5        1.40       -2.64      2.64 o
  -6  22   5        9.99       -4.26      4.91 o
  -5  22   5       13.52        7.98      3.76 o
  -4  22   5        0.77       -4.51      4.51 o
  -3  22   5        7.02        2.42      4.05 o
  -2  22   5       19.69       13.68      3.66 o
  -1  22   5       20.85       17.65      3.83 o
   0  22   5        3.75        0.79      2.99 o
   1  22   5        4.32        4.83      3.27 o
   2  22   5       73.36       73.57      5.99 o
   3  22   5        2.56       -3.40      4.26 o
   4  22   5        3.71       -3.38      6.35 o
   5  22   5       43.05       50.05      8.07 o
  -9  23   5        6.48       10.53      6.44 o
  -8  23   5        0.66        4.69      3.39 o
  -7  23   5       86.98       94.02      6.88 o
  -6  23   5        0.50       -0.88      5.16 o
  -5  23   5       40.11       49.39      5.13 o
  -4  23   5        2.55        6.92      5.10 o
  -3  23   5      111.13      118.95      8.24 o
  -2  23   5       47.12       51.31      5.01 o
  -1  23   5       21.76       27.32      6.98 o
   0  23   5      217.55      220.87      8.74 o
   1  23   5        2.17        3.42      3.44 o
   2  23   5      194.64      214.99      9.27 o
   3  23   5       12.21        4.37      4.22 o
   4  23   5       63.50       86.03      6.92 o
   5  23   5        2.60        3.33      4.72 o
  -8  24   5        0.53        1.15      4.41 o
  -7  24   5       39.27       35.39      4.92 o
  -6  24   5       16.63       15.93      5.28 o
  -5  24   5       12.41       20.77      5.16 o
  -4  24   5        0.45        7.11      4.40 o
  -3  24   5       16.63       13.42      5.02 o
  -2  24   5        3.21        7.76      4.58 o
  -1  24   5        0.05        3.34      3.80 o
   0  24   5       12.85       13.60      4.43 o
   1  24   5        0.23       -2.75      3.64 o
   2  24   5       29.61       22.67      4.88 o
   3  24   5        0.70        2.88      4.20 o
   4  24   5        2.59        6.05      4.63 o
  -7  25   5       11.50       20.16      6.54 o
  -6  25   5       10.02        7.89      4.42 o
  -5  25   5        4.60       -3.75      3.75 o
  -4  25   5        8.16       -4.25      6.13 o
  -3  25   5       12.31       15.51      5.18 o
  -2  25   5        9.32       14.01      5.04 o
  -1  25   5       18.91       12.95      5.77 o
   0  25   5       16.78       28.48      5.53 o
   1  25   5        3.22        4.30      4.94 o
   2  25   5        5.43        5.90      5.22 o
   3  25   5       17.18       15.44      4.98 o
  -6  26   5       18.61       27.93      7.22 o
  -5  26   5        9.12        0.68      4.06 o
  -4  26   5        2.60       -5.06      6.01 o
  -3  26   5        2.28        2.77      4.47 o
  -2  26   5        6.10       16.25      8.23 o
  -1  26   5        1.89       -1.65      8.73 o
   0  26   5       18.57       18.75      4.73 o
   1  26   5       31.60       37.67      6.82 o
   2  26   5        5.19       11.03      8.68 o
  -5  27   5        1.79        0.19      6.98 o
  -4  27   5        3.92        1.20      4.30 o
  -3  27   5       58.47       63.36      9.47 o
  -2  27   5       49.53       43.11      7.03 o
  -1  27   5        2.06        8.82      5.26 o
   0  27   5       46.74       51.09      7.24 o
   1  27   5        0.51       -4.77      4.77 o
  -3  28   5        0.06       -4.86      4.86 o
  -2  28   5        0.00       -4.33      5.07 o
  -1  28   5        6.85       12.28     17.24 o
 -14   0   6       24.66       43.01     11.68 o
 -13   0   6       21.14       19.54      9.90 o
 -12   0   6      156.69      156.33      5.96 o
 -11   0   6      187.55      203.35     16.62 o
 -10   0   6       47.68       35.89      8.70 o
  -9   0   6      118.38      100.65     10.74 o
  -8   0   6      184.22      173.17     12.83 o
  -7   0   6     1188.03     1081.06     20.32 o
  -6   0   6       64.24       59.92      2.72 o
  -5   0   6       24.42       35.31      2.25 o
  -4   0   6      613.03      682.36     10.85 o
  -3   0   6     2145.29     2315.34     27.28 o
  -2   0   6      754.01      825.77     10.32 o
  -1   0   6       83.73      102.23      3.18 o
   0   0   6     1211.46     1187.66     16.27 o
   1   0   6      600.07      601.43     10.27 o
   2   0   6      274.55      227.96      7.86 o
   3   0   6       65.63       63.26      4.10 o
   4   0   6      141.01      141.42      6.79 o
   5   0   6       46.17       32.04      4.10 o
   6   0   6      263.47      309.85     10.06 o
   7   0   6      329.67      395.90     13.72 o
   8   0   6       43.37       53.46      5.68 o
   9   0   6       82.19       75.11      8.18 o
 -14   1   6       23.78       37.68      7.94 o
 -13   1   6       31.96       43.72      8.41 o
 -12   1   6        2.80        3.06      2.03 o
 -11   1   6       13.33       20.23      6.13 o
 -10   1   6       69.83       74.33      7.35 o
  -9   1   6        9.99        5.05      4.55 o
  -8   1   6       27.65       33.99      5.42 o
  -7   1   6      560.32      510.69      7.58 o
  -6   1   6      102.65       98.77      2.35 o
  -5   1   6      619.92      677.86      7.92 o
  -4   1   6      399.17      441.22      5.07 o
  -3   1   6       29.44       34.90      1.55 o
  -2   1   6      345.51      335.84      3.93 o
  -1   1   6      159.25      150.12      2.62 o
   0   1   6     1955.71     2084.08     17.06 o
   1   1   6      122.08      129.42      4.31 o
   2   1   6     2340.33     2234.98     22.93 o
   3   1   6      285.85      285.65      5.25 o
   4   1   6      196.10      198.95      5.23 o
   5   1   6        0.05       -2.09      2.09 o
   6   1   6      254.23      268.59      6.64 o
   7   1   6      120.13      148.76      5.57 o
   8   1   6        3.35        0.31      2.89 o
   9   1   6        3.43        4.30      4.02 o
 -14   2   6        1.48       14.64      9.94 o
 -13   2   6        0.49       -4.97      6.00 o
 -12   2   6        6.53        3.34      3.28 o
 -11   2   6       25.19       11.77      5.54 o
 -10   2   6        0.04       -1.80      4.23 o
  -9   2   6        6.40        1.82      5.02 o
  -8   2   6       36.50       41.43      5.77 o
  -7   2   6        2.67       -1.34      1.34 o
  -6   2   6        1.62        1.41      1.63 o
  -5   2   6       20.25       21.09      1.47 o
  -4   2   6       22.07       24.91      1.53 o
  -3   2   6      477.55      505.27      5.60 o
  -2   2   6      154.25      160.18      2.72 o
  -1   2   6       17.39       25.84      1.43 o
   0   2   6       80.64       65.11      2.42 o
   1   2   6        3.86        3.26      1.22 o
   2   2   6       30.95       23.88      3.39 o
   3   2   6       20.33       13.66      2.12 o
   4   2   6       90.03       85.76      3.83 o
   5   2   6        4.54        3.29      2.23 o
   6   2   6       19.13       16.37      2.89 o
   7   2   6        9.13        6.49      3.10 o
   8   2   6       13.00       11.08      3.01 o
   9   2   6        1.34       -2.11      3.67 o
 -14   3   6       39.44       47.88     11.85 o
 -13   3   6        9.23       16.15     10.11 o
 -12   3   6        3.74        1.78      2.88 o
 -11   3   6       32.48       32.23      3.10 o
 -10   3   6       58.22       55.94      3.33 o
  -9   3   6        0.09       -1.08      1.73 o
  -8   3   6       11.27        7.76      1.69 o
  -7   3   6     2042.04     2024.66     21.44 o
  -6   3   6       67.07       76.61      2.70 o
  -5   3   6      312.43      304.18      4.24 o
  -4   3   6       26.62       18.64      1.42 o
  -3   3   6     1149.28     1130.40      9.76 o
  -2   3   6     1671.78     1734.10     14.11 o
  -1   3   6       13.35       25.64      1.43 o
   0   3   6      636.85      605.20      6.59 o
   1   3   6      437.53      450.05      5.51 o
   2   3   6     1700.01     1705.54     18.51 o
   3   3   6      728.54      689.49      8.62 o
   4   3   6      255.55      271.79      6.24 o
   5   3   6       68.23       69.37      3.62 o
   6   3   6        1.60       -2.32      2.32 o
   7   3   6       44.44       41.94      3.81 o
   8   3   6        1.91        2.66      2.72 o
   9   3   6       28.18       38.03      4.90 o
 -14   4   6       22.75       39.72     11.65 o
 -13   4   6        1.43       -1.54      2.20 o
 -12   4   6      212.61      212.03      8.17 o
 -11   4   6       72.33       63.77     10.26 o
 -10   4   6       10.99       10.72      2.45 o
  -9   4   6      225.67      216.71      8.77 o
  -8   4   6       72.68       65.29      2.81 o
  -7   4   6       84.72       71.23      8.78 o
  -6   4   6      194.88      194.28      4.54 o
  -5   4   6     1208.06     1227.57     11.86 o
  -4   4   6       83.69       91.56      2.90 o
  -3   4   6       42.29       36.35      1.32 o
  -2   4   6       66.89       74.13      2.14 o
  -1   4   6       35.28       39.52      1.65 o
   0   4   6      241.22      239.37      3.81 o
   1   4   6      122.66      116.13      2.84 o
   2   4   6      428.17      389.10     10.08 o
   3   4   6      355.10      334.90      5.70 o
   4   4   6      149.48      150.14      4.93 o
   5   4   6       56.41       55.04      3.42 o
   6   4   6       47.65       47.71      3.57 o
   7   4   6      264.90      264.63      7.23 o
   8   4   6        0.65       -1.10      2.57 o
   9   4   6      179.57      215.21      8.64 o
 -14   5   6        2.56        4.57      9.53 o
 -13   5   6        0.01       -2.70      2.70 o
 -12   5   6        2.13       -4.03      4.03 o
 -11   5   6        9.09        6.55      3.07 o
 -10   5   6        4.55        5.10      2.64 o
  -9   5   6       49.42       43.64      8.44 o
  -8   5   6       65.91       80.90      5.19 o
  -7   5   6      505.06      528.04     13.17 o
  -6   5   6      254.62      277.55      5.40 o
  -5   5   6        3.15        2.10      1.32 o
  -4   5   6       23.44       27.35      1.36 o
  -3   5   6      401.11      416.62      4.34 o
  -2   5   6     1157.41     1210.25     10.56 o
  -1   5   6        4.03        2.49      1.11 o
   0   5   6      498.92      510.38      5.92 o
   1   5   6      206.86      209.74      3.70 o
   2   5   6      141.87      145.16      8.08 o
   3   5   6       10.10        9.95      2.06 o
   4   5   6      894.27      847.37     11.79 o
   5   5   6       24.00       29.49      2.91 o
   6   5   6       27.10       25.98      3.24 o
   7   5   6        5.35        0.16      3.46 o
   8   5   6       34.82       39.54      3.68 o
   9   5   6        3.34        5.33      4.19 o
 -14   6   6        2.81        4.23      9.74 o
 -13   6   6        1.36       -4.11      4.11 o
 -12   6   6        6.12        0.38      3.31 o
 -11   6   6       43.16       46.81      7.08 o
 -10   6   6        5.02        7.32      3.12 o
  -9   6   6        5.21        2.13      6.03 o
  -8   6   6        7.83        9.56      2.72 o
  -7   6   6      271.26      284.78      8.93 o
  -6   6   6      239.71      253.52      6.25 o
  -5   6   6      556.11      568.48      9.06 o
  -4   6   6       48.04       49.14      1.54 o
  -3   6   6       99.81      104.98      2.15 o
  -2   6   6      561.22      585.97      6.60 o
  -1   6   6      414.12      412.72      5.06 o
   0   6   6       14.80        5.60      1.35 o
   1   6   6      649.99      587.62      6.73 o
   2   6   6      371.63      342.74      8.64 o
   3   6   6      412.49      396.93      6.37 o
   4   6   6       89.74       83.87      3.99 o
   5   6   6       21.23       22.56      2.85 o
   6   6   6      145.57      144.22      5.34 o
   7   6   6        6.14        2.47      2.94 o
   8   6   6       14.79       13.82      3.15 o
   9   6   6       24.43       39.84      4.71 o
 -13   7   6        1.58       -1.56      4.60 o
 -12   7   6        2.39        2.95      6.70 o
 -11   7   6       22.43       26.59     11.10 o
 -10   7   6      118.20      155.66      6.85 o
  -9   7   6      173.09      174.75     12.12 o
  -8   7   6       84.10       89.45      5.31 o
  -7   7   6      431.39      396.58     17.88 o
  -6   7   6       32.81       34.84      2.71 o
  -5   7   6     1993.90     2020.08     38.81 o
  -4   7   6      489.92      488.50      6.15 o
  -3   7   6      958.73      955.10      8.21 o
  -2   7   6      671.32      702.37      7.20 o
  -1   7   6      101.03       88.49      2.45 o
   0   7   6     1198.76     1149.78     10.74 o
   1   7   6       20.28       20.22      1.68 o
   2   7   6      418.23      360.54      8.81 o
   3   7   6      100.65       98.92      3.45 o
   4   7   6      120.45      122.25      4.59 o
   5   7   6       96.83       80.28      3.97 o
   6   7   6       12.50        4.46      3.32 o
   7   7   6       94.70      100.05      4.75 o
   8   7   6        4.95        3.93      2.78 o
   9   7   6       21.50       30.58      4.36 o
 -13   8   6        1.53       -0.49      3.61 o
 -12   8   6       58.70       63.41      5.44 o
 -11   8   6        3.69        2.63      5.71 o
 -10   8   6        5.97        3.82      3.31 o
  -9   8   6       18.49       20.64      3.59 o
  -8   8   6        2.43       -0.66      2.92 o
  -7   8   6        7.76        4.33      2.89 o
  -6   8   6        0.35       -1.03      2.21 o
  -5   8   6        5.33        6.85      2.00 o
  -4   8   6      159.90      142.84      2.93 o
  -3   8   6      482.18      487.66      5.14 o
  -2   8   6      123.79      127.67      2.66 o
  -1   8   6        0.56       -1.10      1.10 o
   0   8   6      182.52      178.47      3.48 o
   1   8   6       32.04       30.45      1.88 o
   2   8   6       96.46       98.25      3.42 o
   3   8   6      167.88      147.67      4.72 o
   4   8   6       25.05       26.77      2.81 o
   5   8   6       45.27       46.25      3.39 o
   6   8   6      163.29      144.59      5.41 o
   7   8   6      110.35      112.38      4.61 o
   8   8   6        5.92        2.56      3.79 o
   9   8   6      114.82      127.22      6.41 o
 -13   9   6        9.80       17.71      4.92 o
 -12   9   6        0.02        0.11      3.75 o
 -11   9   6       33.06       36.04      4.88 o
 -10   9   6       10.02        1.69      3.47 o
  -9   9   6      136.81      149.58      7.25 o
  -8   9   6      153.44      149.95      7.05 o
  -7   9   6       16.88        4.73      3.18 o
  -6   9   6        7.11        2.56      2.99 o
  -5   9   6      143.77      157.15      3.96 o
  -4   9   6       20.22       16.45      1.35 o
  -3   9   6        0.03       -0.98      1.03 o
  -2   9   6       80.93       85.61      2.37 o
  -1   9   6      155.52      161.57      3.29 o
   0   9   6      182.79      167.82      3.47 o
   1   9   6      499.02      478.57      6.17 o
   2   9   6      252.87      235.11      5.35 o
   3   9   6       95.18       89.64      3.29 o
   4   9   6       20.24       22.03      2.80 o
   5   9   6       19.17       24.38      3.85 o
   6   9   6      123.23      122.00      4.69 o
   7   9   6        4.75        4.92      3.00 o
   8   9   6       25.98       23.98      3.57 o
 -13  10   6        5.95        2.53      7.42 o
 -12  10   6        8.88       11.54      4.27 o
 -11  10   6       57.38       53.06      5.57 o
 -10  10   6        8.29       11.28      3.97 o
  -9  10   6      278.19      270.78      9.89 o
  -8  10   6      409.19      402.16     11.92 o
  -7  10   6      181.65      160.27      7.47 o
  -6  10   6      422.91      397.76      7.90 o
  -5  10   6      105.46      108.32      3.52 o
  -4  10   6      527.44      512.45      5.56 o
  -3  10   6      152.16      131.38      2.68 o
  -2  10   6      210.88      220.57      3.79 o
  -1  10   6      784.99      779.09      8.19 o
   0  10   6        0.81        3.63      1.38 o
   1  10   6       62.26       62.50      2.36 o
   2  10   6        4.99        1.55      1.46 o
   3  10   6        4.28        2.02      1.85 o
   4  10   6       54.21       54.20      3.20 o
   5  10   6       18.60       16.75      2.73 o
   6  10   6      133.48      126.54      5.19 o
   7  10   6        0.00       -1.09      2.92 o
   8  10   6       27.67       34.08      4.65 o
 -13  11   6        0.24        1.43      4.37 o
 -12  11   6       26.12       24.08      5.01 o
 -11  11   6       16.76        9.53      4.50 o
 -10  11   6       85.46       83.92      6.48 o
  -9  11   6       12.07       23.48      4.43 o
  -8  11   6        2.33        9.01      3.92 o
  -7  11   6      179.42      175.77      9.15 o
  -6  11   6       24.61       25.51      2.72 o
  -5  11   6      322.78      319.61      4.49 o
  -4  11   6      498.76      505.35      5.66 o
  -3  11   6      138.83      128.96      3.00 o
  -2  11   6      381.34      375.36      5.11 o
  -1  11   6      151.75      143.22      3.57 o
   0  11   6     1020.53     1013.20     10.26 o
   1  11   6       12.04       10.73      1.63 o
   2  11   6      548.37      533.81      7.32 o
   3  11   6      176.07      158.76      4.61 o
   4  11   6       22.48       19.72      3.23 o
   5  11   6      159.73      166.74      5.63 o
   6  11   6       21.79       24.64      3.33 o
   7  11   6       28.48       37.61      3.72 o
   8  11   6        9.89        8.40      3.74 o
 -13  12   6        0.86        0.71      4.35 o
 -12  12   6       33.73       31.62      5.56 o
 -11  12   6       13.11        9.74      5.98 o
 -10  12   6       26.20       25.16      4.92 o
  -9  12   6        1.68        3.27     11.15 o
  -8  12   6      284.03      286.42     10.45 o
  -7  12   6      634.45      606.54     15.88 o
  -6  12   6       91.78       80.74      6.00 o
  -5  12   6      117.53      119.91      2.93 o
  -4  12   6       18.79       19.14      1.75 o
  -3  12   6        3.59        1.09      1.43 o
  -2  12   6       52.70       52.78      2.28 o
  -1  12   6      346.11      362.49      5.28 o
   0  12   6       30.91       29.68      2.21 o
   1  12   6       97.81       94.07      3.07 o
   2  12   6       71.84       66.45      3.84 o
   3  12   6      194.03      179.85      5.40 o
   4  12   6        1.09       -2.34      2.34 o
   5  12   6      194.57      192.26      6.01 o
   6  12   6       19.79       14.57      3.16 o
   7  12   6      106.38      110.47      5.17 o
   8  12   6        2.10        1.39      3.45 o
 -12  13   6        3.47        0.60      4.52 o
 -11  13   6        3.44       10.57      5.79 o
 -10  13   6       30.37       18.52     10.11 o
  -9  13   6       31.00       31.86      6.60 o
  -8  13   6        0.23        4.27      3.94 o
  -7  13   6       40.57       42.73      5.56 o
  -6  13   6        0.02        1.78      3.36 o
  -5  13   6       79.80       77.37      3.81 o
  -4  13   6        9.61       12.47      1.84 o
  -3  13   6       28.10       24.70      1.89 o
  -2  13   6       73.44       62.72      2.43 o
  -1  13   6       11.49       11.46      1.81 o
   0  13   6      195.99      184.96      4.29 o
   1  13   6      253.57      230.57      6.19 o
   2  13   6      104.93      101.63      4.54 o
   3  13   6        0.97        1.22      2.59 o
   4  13   6        0.02       -2.25      2.25 o
   5  13   6        0.12       -1.43      3.18 o
   6  13   6       41.57       35.33      4.34 o
   7  13   6        7.55        8.25      4.00 o
   8  13   6       43.62       35.68      6.23 o
 -12  14   6       24.63       21.74      5.94 o
 -11  14   6       29.71       25.18      5.32 o
 -10  14   6        1.17        2.04      5.14 o
  -9  14   6      227.73      219.28     12.94 o
  -8  14   6      117.17      107.77      7.50 o
  -7  14   6       39.24       45.76      5.58 o
  -6  14   6       31.55       35.83      3.86 o
  -5  14   6        6.54        2.59      2.04 o
  -4  14   6      248.15      272.68      6.11 o
  -3  14   6      310.76      323.03      5.47 o
  -2  14   6      356.43      330.41      5.76 o
  -1  14   6      893.99      841.13     10.27 o
   0  14   6      263.55      242.95      5.21 o
   1  14   6       30.93       28.48      4.04 o
   2  14   6       50.58       48.11      4.62 o
   3  14   6        4.63        1.45      4.10 o
   4  14   6       53.66       62.30      4.79 o
   5  14   6        0.00       -1.32      3.29 o
   6  14   6       63.74       68.21      5.42 o
   7  14   6       23.28       27.87      4.75 o
 -12  15   6       12.89       15.62      5.50 o
 -11  15   6        0.00        1.74      4.86 o
 -10  15   6        1.36       -2.03      4.54 o
  -9  15   6       15.86       11.17      4.83 o
  -8  15   6      231.14      244.88     10.78 o
  -7  15   6      250.44      268.53     10.88 o
  -6  15   6       14.70       16.49      2.04 o
  -5  15   6       14.43       21.16      2.62 o
  -4  15   6       98.07       82.68      3.61 o
  -3  15   6      172.02      184.28      4.30 o
  -2  15   6      916.23      898.97     10.71 o
  -1  15   6       30.17       36.57      2.59 o
   0  15   6      238.28      251.88      7.67 o
   1  15   6       71.61       72.82      5.13 o
   2  15   6      309.90      314.90      9.67 o
   3  15   6      174.31      160.44      7.63 o
   4  15   6       10.26        9.74      4.11 o
   5  15   6       77.76       90.43      5.78 o
   6  15   6        8.40        1.40      3.63 o
   7  15   6        5.97        4.00      4.08 o
 -12  16   6       12.81       14.50      7.99 o
 -11  16   6       10.75        8.96      5.21 o
 -10  16   6        0.27       -3.33      4.35 o
  -9  16   6       16.87       17.91      5.28 o
  -8  16   6      157.63      172.27      9.59 o
  -7  16   6       47.01       47.38      5.83 o
  -6  16   6       95.31      104.57      3.96 o
  -5  16   6       15.50       15.44      3.16 o
  -4  16   6       50.80       50.62      3.57 o
  -3  16   6       61.36       61.28      2.89 o
  -2  16   6      136.71      140.16      4.18 o
  -1  16   6       73.64       84.21      3.40 o
   0  16   6        5.75        1.62      2.65 o
   1  16   6       91.69       95.44      5.93 o
   2  16   6       81.88       91.87      6.00 o
   3  16   6        0.04       -3.49      3.49 o
   4  16   6       50.39       60.43      5.77 o
   5  16   6      136.16      131.88      7.31 o
   6  16   6        5.03        3.32      3.92 o
   7  16   6       39.27       46.88      5.29 o
 -11  17   6       12.70       14.77      5.71 o
 -10  17   6        7.85       10.79      5.40 o
  -9  17   6        7.44        9.42      5.18 o
  -8  17   6       47.05       51.72      7.87 o
  -7  17   6       19.96       24.30      5.12 o
  -6  17   6        2.84        7.58      2.30 o
  -5  17   6      202.81      191.68      6.56 o
  -4  17   6       29.72       25.70      3.14 o
  -3  17   6       23.28       18.77      2.42 o
  -2  17   6       22.11       23.71      2.37 o
  -1  17   6       25.65       29.14      3.00 o
   0  17   6        0.00       -2.33      2.51 o
   1  17   6       97.77       87.36      4.86 o
   2  17   6        0.58       -2.00      3.58 o
   3  17   6       46.84       48.25      5.31 o
   4  17   6       25.36       23.05      4.83 o
   5  17   6       25.69       30.45     10.34 o
   6  17   6      104.75      123.50      6.81 o
 -11  18   6       14.62       11.94     10.47 o
 -10  18   6       17.49       12.38     10.53 o
  -9  18   6        1.09        2.32      5.02 o
  -8  18   6        6.93       -0.68     13.04 o
  -7  18   6        0.01       -2.64      2.64 o
  -6  18   6       88.64       89.48      4.17 o
  -5  18   6       20.67       11.75      3.08 o
  -4  18   6       94.39       98.88      5.59 o
  -3  18   6       16.79       17.74      2.46 o
  -2  18   6       17.51       16.76      2.76 o
  -1  18   6       94.41       88.80      4.66 o
   0  18   6        0.03       -2.40      2.40 o
   1  18   6      281.41      269.71      9.19 o
   2  18   6      106.05      109.18      8.12 o
   3  18   6       19.76       18.24      4.40 o
   4  18   6       46.30       44.79      5.42 o
   5  18   6        6.24        4.39      4.37 o
   6  18   6       84.80       89.21      6.23 o
 -10  19   6        7.63       11.53      7.84 o
  -9  19   6        6.85        5.24     12.57 o
  -8  19   6       25.99       32.18      6.04 o
  -7  19   6        0.02       -0.66      1.92 o
  -6  19   6        7.48        7.24      2.64 o
  -5  19   6      175.61      184.92      6.20 o
  -4  19   6       56.67       48.70      3.92 o
  -3  19   6       15.34       18.27      3.84 o
  -2  19   6       12.00       12.45      2.65 o
  -1  19   6      106.01       97.25      5.75 o
   0  19   6       31.17       33.72      3.69 o
   1  19   6        8.97        7.79      3.25 o
   2  19   6       14.44       12.13      4.25 o
   3  19   6        2.56       -0.93      3.91 o
   4  19   6        0.00       -4.02      4.02 o
   5  19   6        5.21        0.60      4.50 o
   6  19   6       12.69       15.46      5.19 o
 -10  20   6       10.55        6.44      5.66 o
  -9  20   6        0.08        0.84      5.94 o
  -8  20   6       73.41       88.97      8.28 o
  -7  20   6       22.09       19.27      2.74 o
  -6  20   6       25.36       34.97      3.82 o
  -5  20   6        0.45       -0.97      2.63 o
  -4  20   6       13.44       10.14      3.62 o
  -3  20   6       17.71       17.87      4.40 o
  -2  20   6       26.67       30.57      3.59 o
  -1  20   6       11.69       16.05      3.17 o
   0  20   6       68.01       59.91      4.46 o
   1  20   6       52.46       59.33      4.95 o
   2  20   6        0.31       -2.31      3.03 o
   3  20   6       66.31       60.29      7.50 o
   4  20   6        0.15       -3.84      3.84 o
   5  20   6       15.60       17.21      5.00 o
  -9  21   6        6.24        3.39      5.34 o
  -8  21   6       35.71       48.39      7.10 o
  -7  21   6       16.04       14.46      2.83 o
  -6  21   6       18.41       24.37      4.26 o
  -5  21   6       27.78       27.99      4.32 o
  -4  21   6        6.51        4.62      4.73 o
  -3  21   6        1.41       -2.97      3.10 o
  -2  21   6        3.75        0.34      3.37 o
  -1  21   6       17.22       13.49      3.33 o
   0  21   6       17.72       11.76      3.51 o
   1  21   6       13.30       11.92      3.49 o
   2  21   6        3.34        0.01      3.67 o
   3  21   6       70.56       71.77      6.85 o
   4  21   6        0.16       -3.38      4.23 o
   5  21   6        9.56       -0.99      7.31 o
  -9  22   6        5.78       11.05      6.12 o
  -8  22   6       40.17       56.20      7.67 o
  -7  22   6        1.63       -2.68      2.68 o
  -6  22   6       60.71       71.02      9.06 o
  -5  22   6        0.68        2.14      3.51 o
  -4  22   6      108.64       95.62      6.26 o
  -3  22   6       42.71       45.52      4.94 o
  -2  22   6       25.21       41.62      5.01 o
  -1  22   6      109.44      111.10      5.69 o
   0  22   6       32.05       37.41      4.26 o
   1  22   6       30.62       39.92      5.23 o
   2  22   6       20.21       15.86      4.54 o
   3  22   6       54.77       53.21      6.98 o
   4  22   6       36.60       33.40      5.84 o
  -8  23   6        0.00        1.04      5.42 o
  -7  23   6        6.21        9.33      3.72 o
  -6  23   6        3.73        4.95      4.03 o
  -5  23   6        2.46        2.83      4.48 o
  -4  23   6       66.17       62.89      5.46 o
  -3  23   6       90.26       85.97      6.33 o
  -2  23   6       34.95       39.90      6.98 o
  -1  23   6       10.70        8.86      5.10 o
   0  23   6        5.00        2.90      3.19 o
   1  23   6        9.27       14.43      3.84 o
   2  23   6        8.92        7.82      4.31 o
   3  23   6        0.18        2.91      4.67 o
  -7  24   6        0.01       -5.16      5.16 o
  -6  24   6       24.90       25.62     10.05 o
  -5  24   6        0.56       -3.39      4.19 o
  -4  24   6       14.94       18.57      6.46 o
  -3  24   6        0.08       -2.87      7.70 o
  -2  24   6       29.03       37.72      6.23 o
  -1  24   6      104.85      115.18      8.75 o
   0  24   6        0.46       -3.70      3.70 o
   1  24   6       12.48       29.58      5.13 o
   2  24   6        0.15       -4.46      4.46 o
   3  24   6       12.14       12.72      6.20 o
  -7  25   6        3.52       -0.54      7.29 o
  -6  25   6       23.10       21.03      6.70 o
  -5  25   6       12.78       32.87      7.57 o
  -4  25   6        0.51       -0.36      3.85 o
  -3  25   6       16.06       15.36      4.49 o
  -2  25   6        1.04       -0.05      4.50 o
  -1  25   6        0.92        3.12      5.06 o
   0  25   6        9.75        4.09      5.42 o
   1  25   6       31.62       42.86      5.76 o
   2  25   6        4.31        4.46      4.46 o
  -5  26   6        0.07        3.47      5.97 o
  -4  26   6       23.42       33.51      5.62 o
  -3  26   6       13.46       11.41      4.61 o
  -2  26   6        2.59        0.25      8.14 o
  -1  26   6        0.51        0.57      4.59 o
   0  26   6        4.49        6.06      5.63 o
   1  26   6       40.16       63.66     11.85 o
  -3  27   6        2.61       -0.91      7.25 o
  -2  27   6        4.94       -4.70      4.70 o
  -1  27   6        0.02       -4.67      6.21 o
 -14   1   7        6.15       12.56      7.12 o
 -13   1   7       46.66       50.41     12.12 o
 -12   1   7        3.83       -6.31      6.31 o
 -11   1   7       22.50       32.20      6.57 o
 -10   1   7        9.63        0.02      5.09 o
  -9   1   7       68.84       59.30      6.99 o
  -8   1   7      117.24      106.86      5.12 o
  -7   1   7       28.80       27.45      2.44 o
  -6   1   7       63.54       57.87      6.04 o
  -5   1   7      131.72      141.12      2.90 o
  -4   1   7      226.44      245.34      5.11 o
  -3   1   7       42.93       44.60      1.63 o
  -2   1   7      211.08      186.82      3.07 o
  -1   1   7      116.39      107.81      2.88 o
   0   1   7        0.43        0.76      1.46 o
   1   1   7     1320.79     1278.88     13.12 o
   2   1   7       47.28       37.35      3.11 o
   3   1   7      199.97      183.70      5.36 o
   4   1   7       17.84       16.85      2.70 o
   5   1   7      397.76      410.40      8.35 o
   6   1   7      207.00      204.31      7.74 o
   7   1   7       21.49       20.59      4.17 o
   8   1   7       91.53       98.61      6.39 o
 -14   2   7       14.83       23.03     11.35 o
 -13   2   7       10.51       22.29      7.19 o
 -12   2   7        3.28        5.72      6.42 o
 -11   2   7       26.57       40.49      7.19 o
 -10   2   7       36.12       34.65      6.44 o
  -9   2   7      278.49      293.64     12.55 o
  -8   2   7     1000.56      946.95     14.38 o
  -7   2   7      124.13      132.51      4.26 o
  -6   2   7     1745.64     1683.48     21.42 o
  -5   2   7        5.79        1.31      1.28 o
  -4   2   7     1846.94     1849.79     18.96 o
  -3   2   7      710.44      757.04      6.94 o
  -2   2   7      142.24      104.43      2.52 o
  -1   2   7     1234.45     1177.05     10.86 o
   0   2   7      100.90      109.67      2.94 o
   1   2   7     1302.25     1291.38     13.19 o
   2   2   7      465.22      477.85      8.11 o
   3   2   7      465.00      476.52     10.08 o
   4   2   7        7.64        5.56      2.59 o
   5   2   7      150.73      155.10      5.55 o
   6   2   7       14.16       12.16      3.92 o
   7   2   7        6.80        6.48      3.73 o
   8   2   7        1.41        9.49      4.27 o
 -14   3   7        2.46        1.04      9.17 o
 -13   3   7       75.38       83.06     13.53 o
 -12   3   7       38.31       36.84      7.55 o
 -11   3   7       15.59        7.88      5.58 o
 -10   3   7        0.36       -3.15      4.69 o
  -9   3   7       52.36       55.54      3.80 o
  -8   3   7       22.06       21.63      4.78 o
  -7   3   7      124.17      117.32      4.01 o
  -6   3   7      164.91      160.40      5.12 o
  -5   3   7        2.06        1.50      1.50 o
  -4   3   7       12.09        6.55      2.03 o
  -3   3   7       57.24       53.39      1.92 o
  -2   3   7        7.14        0.95      1.13 o
  -1   3   7      707.65      732.67      7.72 o
   0   3   7      435.30      476.93      5.94 o
   1   3   7      446.36      411.75      5.73 o
   2   3   7       70.94       64.34      3.47 o
   3   3   7      360.26      354.34      7.22 o
   4   3   7      131.46      138.02      4.90 o
   5   3   7       11.96        8.63      2.97 o
   6   3   7       44.20       43.99      4.75 o
   7   3   7        0.69       -0.46      3.40 o
   8   3   7       33.88       32.14      5.03 o
 -13   4   7       15.66       11.85     10.44 o
 -12   4   7        4.42        7.62      9.53 o
 -11   4   7        1.19        3.83      7.55 o
 -10   4   7       11.26        8.99      2.87 o
  -9   4   7       24.31       24.75      4.12 o
  -8   4   7        5.11       -0.32      3.57 o
  -7   4   7        0.30       -1.89      1.89 o
  -6   4   7      202.20      184.24      6.80 o
  -5   4   7        1.94        1.34      1.61 o
  -4   4   7       25.43       21.19      2.08 o
  -3   4   7       47.98       42.54      1.67 o
  -2   4   7       20.68       19.16      1.51 o
  -1   4   7       41.22       42.93      2.06 o
   0   4   7       37.74       28.88      1.89 o
   1   4   7      114.13       95.69      5.46 o
   2   4   7       37.22       29.04      2.53 o
   3   4   7      114.46      102.98      5.36 o
   4   4   7        2.74        2.59      2.38 o
   5   4   7       15.67       11.92      4.10 o
   6   4   7        6.44       -0.73      3.61 o
   7   4   7       22.90       18.53      4.26 o
   8   4   7        3.38        3.88      4.15 o
 -13   5   7       77.04       81.21     14.30 o
 -12   5   7       68.02       44.99     11.78 o
 -11   5   7        4.61       11.60      4.85 o
 -10   5   7       18.74       23.24      3.13 o
  -9   5   7       29.60       31.26      3.40 o
  -8   5   7        5.75        2.30      4.41 o
  -7   5   7        4.96       -0.22      2.07 o
  -6   5   7        1.77        1.35      2.67 o
  -5   5   7        4.60        3.00      1.79 o
  -4   5   7      387.80      401.00      4.78 o
  -3   5   7       26.44       32.10      1.49 o
  -2   5   7      512.30      512.48      5.89 o
  -1   5   7      172.97      175.10      3.47 o
   0   5   7      432.22      406.69      5.51 o
   1   5   7     1161.75     1155.17     11.30 o
   2   5   7      589.98      577.44      9.11 o
   3   5   7       59.52       63.36      3.69 o
   4   5   7        0.44       -0.99      2.30 o
   5   5   7      341.14      346.09     18.00 o
   6   5   7      129.39      149.09      7.61 o
   7   5   7       66.33       64.03      7.19 o
   8   5   7      115.85      123.10      6.92 o
 -13   6   7       11.60        9.30     10.78 o
 -12   6   7        2.29        0.69      4.43 o
 -11   6   7      182.89      191.69      8.39 o
 -10   6   7      198.74      184.58     13.21 o
  -9   6   7        3.62        5.92      2.92 o
  -8   6   7      162.83      166.00      6.90 o
  -7   6   7        0.98        1.39      4.11 o
  -6   6   7     1762.47     1716.98     25.07 o
  -5   6   7      127.50      138.13      4.17 o
  -4   6   7      745.51      741.08      8.13 o
  -3   6   7      522.83      551.09      5.66 o
  -2   6   7      367.27      341.29      4.69 o
  -1   6   7      301.91      291.05      4.46 o
   0   6   7       92.25       79.59      2.70 o
   1   6   7      864.95      866.55      9.27 o
   2   6   7       26.49       17.85      2.64 o
   3   6   7      251.86      247.24      6.15 o
   4   6   7       16.67       10.31      3.19 o
   5   6   7       32.57       38.02      8.56 o
   6   6   7        8.28       21.93      4.13 o
   7   6   7        0.63       -2.62      3.50 o
   8   6   7       10.67       15.32      4.37 o
 -13   7   7        4.93        8.43     10.41 o
 -12   7   7        0.79       -0.16      3.14 o
 -11   7   7       43.97       52.27      4.54 o
 -10   7   7       20.95       31.53      3.92 o
  -9   7   7      110.46       94.06      5.57 o
  -8   7   7        0.73       -1.09      2.87 o
  -7   7   7       15.50       19.82      4.83 o
  -6   7   7       34.48       41.34      9.92 o
  -5   7   7       34.36       41.39      2.70 o
  -4   7   7       13.87       17.10      1.61 o
  -3   7   7      351.28      352.30      4.35 o
  -2   7   7      173.59      169.55      3.41 o
  -1   7   7        6.04        5.00      1.45 o
   0   7   7        1.58       -1.49      1.49 o
   1   7   7      336.69      347.28      5.42 o
   2   7   7       61.17       59.67      3.33 o
   3   7   7       48.98       45.85      3.38 o
   4   7   7       36.94       40.32      4.03 o
   5   7   7       23.55       11.93      3.92 o
   6   7   7      137.24      146.83      6.93 o
   7   7   7        0.08       -3.32      3.32 o
   8   7   7       15.39        8.75      4.07 o
 -13   8   7       11.90       -5.41      9.70 o
 -12   8   7        0.09        2.28      3.40 o
 -11   8   7       62.89       68.01      7.65 o
 -10   8   7       21.34       24.50      5.35 o
  -9   8   7       70.16       70.98      5.48 o
  -8   8   7       82.12       75.64      5.60 o
  -7   8   7       27.12       22.59      3.96 o
  -6   8   7       70.12       85.74     10.89 o
  -5   8   7        7.75        6.51      2.09 o
  -4   8   7      542.24      521.43      6.09 o
  -3   8   7      333.92      337.53      4.35 o
  -2   8   7       30.53       37.10      2.77 o
  -1   8   7        0.78        0.18      1.43 o
   0   8   7        5.66        4.58      1.62 o
   1   8   7       61.79       51.91      2.47 o
   2   8   7       69.81       79.00      3.69 o
   3   8   7      130.99      122.53      5.61 o
   4   8   7       64.64       75.35      4.84 o
   5   8   7      142.12      130.38      6.30 o
   6   8   7        6.77        8.59      3.86 o
   7   8   7       49.73       53.34      4.82 o
 -13   9   7        6.60        1.65      4.67 o
 -12   9   7        6.56        6.25      4.23 o
 -11   9   7       34.50       44.59     11.94 o
 -10   9   7       17.20       24.45     10.58 o
  -9   9   7       31.44       36.23      4.56 o
  -8   9   7       26.94       22.03      4.17 o
  -7   9   7       45.58       36.98      4.44 o
  -6   9   7        2.81        0.59      3.19 o
  -5   9   7      162.70      162.38      4.46 o
  -4   9   7       58.75       63.24      2.77 o
  -3   9   7     1074.67     1045.90     11.68 o
  -2   9   7     2613.44     2541.69     19.66 o
  -1   9   7     1191.88     1173.32     11.29 o
   0   9   7       73.15       77.77      2.80 o
   1   9   7       37.85       37.97      2.58 o
   2   9   7       43.83       33.40      3.54 o
   3   9   7      239.17      257.54      8.38 o
   4   9   7       33.98       28.69      3.75 o
   5   9   7      383.09      404.61     12.20 o
   6   9   7      145.67      160.84      6.52 o
   7   9   7       21.58        9.88      3.90 o
 -13  10   7        0.33        0.98      5.76 o
 -12  10   7        5.14        5.57      5.09 o
 -11  10   7       32.21       40.08      6.51 o
 -10  10   7       17.36       17.62      4.22 o
  -9  10   7        6.77       13.00      4.82 o
  -8  10   7       86.32       96.90     10.27 o
  -7  10   7       86.09       95.54      6.47 o
  -6  10   7      194.92      209.63     10.56 o
  -5  10   7        9.06       14.20      2.92 o
  -4  10   7     1172.52     1159.14     12.12 o
  -3  10   7      781.53      790.59      7.78 o
  -2  10   7       28.25       32.96      2.04 o
  -1  10   7      152.88      181.81      4.43 o
   0  10   7      444.72      412.93      6.72 o
   1  10   7      312.07      284.89      6.64 o
   2  10   7        0.77       -2.44      3.36 o
   3  10   7       58.60       57.95      4.43 o
   4  10   7        7.57        8.14      3.17 o
   5  10   7       17.04       12.80      3.50 o
   6  10   7        6.43        8.94      3.63 o
   7  10   7       13.14        4.97      4.27 o
 -13  11   7        9.05        8.83      4.77 o
 -12  11   7       10.84       10.55      4.53 o
 -11  11   7       23.96       22.22      8.41 o
 -10  11   7        1.80       -3.71      3.71 o
  -9  11   7       59.81       65.53      6.30 o
  -8  11   7       17.78       27.17      4.55 o
  -7  11   7        6.55        7.45      3.90 o
  -6  11   7      384.05      382.33     12.26 o
  -5  11   7      473.12      487.23      8.00 o
  -4  11   7      152.90      138.11      5.56 o
  -3  11   7       16.83       20.96      1.82 o
  -2  11   7       35.05       36.41      2.25 o
  -1  11   7      343.50      343.45      6.06 o
   0  11   7      243.98      244.31      5.26 o
   1  11   7        3.44        2.76      2.30 o
   2  11   7        6.18        5.74      2.89 o
   3  11   7        0.10       -2.25      2.47 o
   4  11   7       44.55       44.12      3.92 o
   5  11   7       46.24       51.81      4.94 o
   6  11   7       81.26       91.65      6.00 o
   7  11   7        2.62       13.17      4.36 o
 -12  12   7        1.29       -1.85      4.85 o
 -11  12   7       29.30       32.48      6.87 o
 -10  12   7       13.26       12.21      4.55 o
  -9  12   7        5.41       10.55      4.37 o
  -8  12   7       13.25       12.18      4.52 o
  -7  12   7      179.00      166.59      8.41 o
  -6  12   7      401.28      393.02     12.56 o
  -5  12   7       99.13       94.77      3.91 o
  -4  12   7        2.67        5.28      1.99 o
  -3  12   7       27.79       28.37      2.37 o
  -2  12   7      100.16       96.97      3.18 o
  -1  12   7      557.09      533.48      9.22 o
   0  12   7       56.84       53.20      3.19 o
   1  12   7       60.12       56.03      3.49 o
   2  12   7        4.78        3.49      2.79 o
   3  12   7        9.06        7.51      3.22 o
   4  12   7       92.18       85.16      6.56 o
   5  12   7        1.74        4.94      3.61 o
   6  12   7       19.16       19.87      4.49 o
   7  12   7       50.06       54.49      5.67 o
 -12  13   7       31.78       41.91      5.99 o
 -11  13   7        0.05       -1.03      4.17 o
 -10  13   7       65.70       68.96      6.35 o
  -9  13   7       60.40       53.17      5.93 o
  -8  13   7        0.86        2.89      4.38 o
  -7  13   7        3.69       -3.25      3.72 o
  -6  13   7       21.49       18.90      4.70 o
  -5  13   7        1.89        3.04      1.85 o
  -4  13   7      217.60      220.14      5.16 o
  -3  13   7       79.49       79.40      3.34 o
  -2  13   7       95.38       92.44      3.14 o
  -1  13   7        8.38        3.58      1.89 o
   0  13   7      378.50      354.46      7.50 o
   1  13   7      295.77      302.23      7.06 o
   2  13   7       37.22       28.75      3.05 o
   3  13   7       15.57       22.11      3.62 o
   4  13   7       27.26       38.50      5.71 o
   5  13   7       87.59       77.61      5.66 o
   6  13   7       43.15       37.49      4.97 o
 -12  14   7       15.68       16.18      5.36 o
 -11  14   7        0.01       -3.13      4.48 o
 -10  14   7        0.81       -2.75      4.49 o
  -9  14   7      151.21      161.85      9.34 o
  -8  14   7      241.05      256.29     12.74 o
  -7  14   7       11.10        9.23      4.47 o
  -6  14   7        7.03       11.33      4.40 o
  -5  14   7        5.67        3.17      2.04 o
  -4  14   7       37.15       40.83      2.79 o
  -3  14   7       65.77       72.40      3.26 o
  -2  14   7       70.58       68.30      2.88 o
  -1  14   7      171.59      170.58      4.22 o
   0  14   7      120.64      107.13      4.82 o
   1  14   7      154.16      155.21      5.57 o
   2  14   7        0.09       -1.06      2.35 o
   3  14   7        2.40        2.56      3.14 o
   4  14   7        2.39       -1.79      3.30 o
   5  14   7       53.72       53.77      5.24 o
   6  14   7        0.08       -3.78      3.78 o
 -11  15   7        3.45       12.27      5.00 o
 -10  15   7       57.12       50.78      6.59 o
  -9  15   7      323.87      315.23     24.16 o
  -8  15   7       66.27       56.46      6.44 o
  -7  15   7        4.25        6.89      4.60 o
  -6  15   7       69.65       76.09     10.17 o
  -5  15   7       23.43       19.90      5.38 o
  -4  15   7        2.06        2.20      1.98 o
  -3  15   7      269.31      292.84      6.01 o
  -2  15   7      496.59      510.04      7.67 o
  -1  15   7       46.58       43.40      3.33 o
   0  15   7        0.42        2.44      2.45 o
   1  15   7       25.71       26.35      3.22 o
   2  15   7      130.21      129.40      5.25 o
   3  15   7       47.68       50.48      4.63 o
   4  15   7       38.52       43.72      4.69 o
   5  15   7        1.56       -0.22      3.69 o
   6  15   7       20.57       20.18      4.66 o
 -11  16   7        2.36       -1.43      7.15 o
 -10  16   7       18.93       13.74      5.32 o
  -9  16   7      172.75      156.29      9.70 o
  -8  16   7      156.38      145.04      9.17 o
  -7  16   7       18.01        7.61      4.46 o
  -6  16   7       18.96       18.40      2.00 o
  -5  16   7        0.49        2.72      3.28 o
  -4  16   7       38.59       42.14      3.98 o
  -3  16   7        9.62        9.12      2.22 o
  -2  16   7       13.98       19.03      3.21 o
  -1  16   7       81.55       96.70      4.42 o
   0  16   7        8.94        6.87      2.65 o
   1  16   7       21.70       21.77      3.56 o
   2  16   7       63.48       53.66      3.97 o
   3  16   7        7.38        4.00      3.43 o
   4  16   7       17.01       17.03      4.22 o
   5  16   7        1.88        1.49      3.61 o
   6  16   7        0.00        4.60      4.27 o
 -11  17   7        0.20       -4.71      4.71 o
 -10  17   7        9.96       11.89      5.19 o
  -9  17   7       98.33       84.14      9.18 o
  -8  17   7      120.41      123.97      9.12 o
  -7  17   7       47.66       38.07      5.87 o
  -6  17   7        1.69        5.61      1.98 o
  -5  17   7        1.69        2.43      3.11 o
  -4  17   7        0.49       -0.34      2.52 o
  -3  17   7        0.18        0.03      2.10 o
  -2  17   7       13.45       10.51      2.95 o
  -1  17   7       12.93        9.12      2.73 o
   0  17   7       76.50       66.91      4.03 o
   1  17   7       83.76       83.26      4.44 o
   2  17   7        5.47        4.48      3.12 o
   3  17   7       69.94       68.75      5.29 o
   4  17   7       24.14       21.80      4.61 o
   5  17   7       41.59       48.63      5.19 o
 -10  18   7        9.56       10.55      5.54 o
  -9  18   7        2.63        3.02      6.77 o
  -8  18   7        0.56        1.51      5.12 o
  -7  18   7       10.68       -4.34      4.39 o
  -6  18   7        0.58       -0.63      2.05 o
  -5  18   7        3.77        5.65      2.55 o
  -4  18   7       48.62       66.14      4.49 o
  -3  18   7       11.75       13.80      3.11 o
  -2  18   7       10.96        7.61      2.97 o
  -1  18   7        0.02        0.15      2.45 o
   0  18   7      193.95      207.87      6.50 o
   1  18   7      148.55      141.67      5.62 o
   2  18   7        7.21        5.01      3.27 o
   3  18   7        0.15       -4.52      4.52 o
   4  18   7       14.33       16.41      4.31 o
   5  18   7       50.36       54.73      5.51 o
 -10  19   7       11.75        8.29      8.76 o
  -9  19   7       36.64       43.37      6.94 o
  -8  19   7       15.87       17.89      5.97 o
  -7  19   7       40.78       42.13      6.38 o
  -6  19   7        0.53        1.14      2.27 o
  -5  19   7      142.62      147.79      5.69 o
  -4  19   7       53.56       58.94      4.20 o
  -3  19   7       63.68       69.68      4.49 o
  -2  19   7      122.60      143.65      6.25 o
  -1  19   7      119.29      108.00      7.47 o
   0  19   7      311.86      321.57      8.02 o
   1  19   7      156.77      142.79      6.43 o
   2  19   7        1.30       10.64      3.11 o
   3  19   7        1.29        0.38      5.10 o
   4  19   7       69.79       76.24      5.81 o
  -9  20   7       15.37       16.61      5.97 o
  -8  20   7        5.04        4.83      5.32 o
  -7  20   7        7.37       19.19      5.79 o
  -6  20   7       13.39       19.11      2.97 o
  -5  20   7        5.36        5.07      2.87 o
  -4  20   7        7.70       10.24      3.68 o
  -3  20   7        1.23        2.58      4.51 o
  -2  20   7       31.63       30.99      3.92 o
  -1  20   7        3.74       -2.21      2.97 o
   0  20   7       22.46       30.08      3.61 o
   1  20   7       10.53       10.92      3.20 o
   2  20   7       19.15        4.85      4.14 o
   3  20   7        0.02       -1.74      4.15 o
   4  20   7       33.68       35.22      4.97 o
  -9  21   7        1.23        5.63      6.80 o
  -8  21   7        0.38        2.42      5.34 o
  -7  21   7        0.34       -2.93      3.15 o
  -6  21   7        2.04        0.99      2.66 o
  -5  21   7        2.09       -2.54      3.08 o
  -4  21   7       53.37       52.81      5.19 o
  -3  21   7       16.31       17.54      4.22 o
  -2  21   7        0.38       -2.76      3.02 o
  -1  21   7        0.35       -3.15      3.15 o
   0  21   7        1.59       -2.08      4.35 o
   1  21   7        3.17        3.38      3.63 o
   2  21   7       15.59       13.43      4.60 o
   3  21   7       22.89       15.47      5.05 o
  -8  22   7        0.35       -0.88      6.16 o
  -7  22   7        9.63        9.99      3.29 o
  -6  22   7        2.99        3.10      2.89 o
  -5  22   7        0.01       -3.92      3.92 o
  -4  22   7        2.36        0.85      3.60 o
  -3  22   7        0.29       -0.76      3.49 o
  -2  22   7       36.24       36.44      5.27 o
  -1  22   7        3.98        3.67      3.43 o
   0  22   7       24.79       24.88      4.11 o
   1  22   7        8.49        1.09      4.14 o
   2  22   7       64.00       71.44      6.63 o
   3  22   7        0.29       -3.24      7.13 o
  -7  23   7       48.46       50.32      4.65 o
  -6  23   7        0.00        2.42      5.67 o
  -5  23   7       59.46       90.40     12.78 o
  -4  23   7        2.77        1.34      7.57 o
  -3  23   7       51.88       70.37     11.60 o
  -2  23   7       66.08       75.63      6.32 o
  -1  23   7        3.66       -3.28      3.28 o
   0  23   7       24.51       31.97      4.29 o
   1  23   7        0.65        3.96      7.04 o
   2  23   7       15.79       30.24      5.69 o
  -6  24   7       81.20       74.08      8.50 o
  -5  24   7        5.65        0.51      7.62 o
  -4  24   7        0.75       -1.29      3.88 o
  -3  24   7        0.86        0.75      4.91 o
  -2  24   7        1.46        5.52      4.27 o
  -1  24   7        1.02       -0.68      3.83 o
   0  24   7        1.05        3.59      3.62 o
   1  24   7        8.94        1.12      6.33 o
  -5  25   7        1.04       -5.71      6.41 o
  -4  25   7        0.85       -1.06      5.34 o
  -3  25   7        0.35       -2.14      5.84 o
  -2  25   7        1.70       -2.28      4.06 o
  -1  25   7        1.44       -2.27      4.93 o
 -13   0   8        6.66        4.60      8.96 o
 -12   0   8        0.11       -8.63      8.63 o
 -11   0   8        0.12       -3.06      8.23 o
 -10   0   8        0.43       -7.42      7.42 o
  -9   0   8       40.99       33.16      4.13 o
  -8   0   8        2.05        5.72      2.86 o
  -7   0   8       71.80       72.76      6.35 o
  -6   0   8      115.78      126.84     10.04 o
  -5   0   8      287.22      270.80      8.34 o
  -4   0   8        0.33       -2.41      2.41 o
  -3   0   8      231.23      223.78      5.70 o
  -2   0   8        0.05       -1.66      1.66 o
  -1   0   8      689.10      682.80     14.53 o
   0   0   8     1649.52     1690.43     26.36 o
   1   0   8      387.08      371.94     17.98 o
   2   0   8      808.71      819.39     21.39 o
   3   0   8        1.04        1.94      4.11 o
   4   0   8      539.17      546.09     16.83 o
   5   0   8      176.86      199.80     21.35 o
   6   0   8      268.87      293.15     13.05 o
   7   0   8      130.94      158.35     10.94 o
 -13   1   8       14.87        9.63      7.10 o
 -12   1   8       53.92       47.70      8.64 o
 -11   1   8       44.51       39.70      7.42 o
 -10   1   8        6.36       -0.69      5.36 o
  -9   1   8       34.21       38.21      3.30 o
  -8   1   8        2.78        0.53      1.92 o
  -7   1   8      434.32      421.37      8.05 o
  -6   1   8       61.83       53.02      3.40 o
  -5   1   8      959.84      915.11     11.28 o
  -4   1   8      249.01      246.69      5.14 o
  -3   1   8       49.19       52.90      2.26 o
  -2   1   8        3.81       -1.24      1.24 o
  -1   1   8      446.48      410.86      8.67 o
   0   1   8      234.68      236.66      5.78 o
   1   1   8       33.35       25.06      3.50 o
   2   1   8        4.71       -0.63      3.14 o
   3   1   8        0.49        5.06      2.96 o
   4   1   8       78.39       81.77      5.65 o
   5   1   8       38.89       38.26      4.59 o
   6   1   8        9.59        3.46      3.60 o
   7   1   8       13.47        8.68      4.25 o
 -13   2   8        2.04        1.84      8.48 o
 -12   2   8        0.01        0.04      6.61 o
 -11   2   8       27.07       28.63      6.98 o
 -10   2   8       14.83       10.30      5.94 o
  -9   2   8        5.40        4.57      3.37 o
  -8   2   8        3.76        0.62      1.87 o
  -7   2   8        0.14       -2.09      2.09 o
  -6   2   8        2.04        1.28      2.34 o
  -5   2   8        4.51       -2.21      2.21 o
  -4   2   8       76.21       72.86      3.09 o
  -3   2   8      225.75      208.63      4.13 o
  -2   2   8        9.15        9.72      1.55 o
  -1   2   8      295.89      291.02      5.25 o
   0   2   8      633.14      632.48      9.43 o
   1   2   8        1.57       -2.57      2.57 o
   2   2   8       85.28       73.26      5.04 o
   3   2   8       13.96       17.03      3.44 o
   4   2   8       18.73       10.95      3.88 o
   5   2   8        1.48       -3.39      3.39 o
   6   2   8        3.99        0.11      3.67 o
   7   2   8        5.35       16.09      4.55 o
 -13   3   8        4.00        3.36     10.47 o
 -12   3   8       35.85       49.13      8.45 o
 -11   3   8        4.87        1.73      6.08 o
 -10   3   8      286.10      259.04      6.88 o
  -9   3   8      313.49      297.16      7.90 o
  -8   3   8       46.97       37.44      2.69 o
  -7   3   8       54.12       44.04      3.17 o
  -6   3   8       62.52       66.07      3.66 o
  -5   3   8      988.64      984.93     13.46 o
  -4   3   8       40.68       43.61      2.81 o
  -3   3   8      227.83      179.49      3.92 o
  -2   3   8      254.02      255.89      4.71 o
  -1   3   8       37.05       25.15      2.25 o
   0   3   8        0.88       -2.17      2.17 o
   1   3   8      213.38      195.67      6.66 o
   2   3   8      450.87      466.45     10.37 o
   3   3   8      120.88      124.66      6.49 o
   4   3   8       37.95       37.72      4.62 o
   5   3   8       23.68       17.31      4.17 o
   6   3   8        4.42        7.15      4.09 o
   7   3   8        1.28        5.25      4.27 o
 -13   4   8        6.66        1.71      9.53 o
 -12   4   8        2.24        8.83      9.74 o
 -11   4   8        2.07        7.25      9.13 o
 -10   4   8        2.67        6.56      4.55 o
  -9   4   8       45.96       52.21      4.26 o
  -8   4   8        4.20        1.16      2.08 o
  -7   4   8      114.11      109.45      4.73 o
  -6   4   8      112.70      106.40      5.16 o
  -5   4   8        1.81       -2.10      2.10 o
  -4   4   8       66.09       64.04      2.57 o
  -3   4   8      844.16      824.30      9.58 o
  -2   4   8      595.84      613.27      7.78 o
  -1   4   8        1.48       -1.59      1.59 o
   0   4   8      236.28      219.88      4.85 o
   1   4   8        4.58        5.94      3.68 o
   2   4   8      642.72      678.30     12.77 o
   3   4   8        5.26        6.94      3.15 o
   4   4   8      649.62      655.63     13.41 o
   5   4   8      114.06      128.00      7.89 o
   6   4   8      100.39      106.66      6.48 o
   7   4   8       68.68       74.19      6.06 o
 -13   5   8        1.24       -9.50      9.53 o
 -12   5   8        0.39        3.22      8.70 o
 -11   5   8       12.50       16.01      9.70 o
 -10   5   8        5.70        9.03      4.28 o
  -9   5   8        5.50        4.57      2.88 o
  -8   5   8       13.05       12.30      3.37 o
  -7   5   8       77.99       78.17      4.43 o
  -6   5   8        0.23        1.74      2.71 o
  -5   5   8      729.24      723.81     10.50 o
  -4   5   8        1.03       -1.11      1.11 o
  -3   5   8      262.02      254.18      5.53 o
  -2   5   8       31.01       33.52      2.22 o
  -1   5   8      161.46      156.57      4.11 o
   0   5   8        6.04        2.47      2.01 o
   1   5   8       20.44       10.15      3.08 o
   2   5   8      177.80      175.67      6.83 o
   3   5   8        5.61        5.00      3.16 o
   4   5   8       10.76       12.16      4.00 o
   5   5   8        0.47        2.98      3.64 o
   6   5   8       10.52        2.76      3.81 o
   7   5   8        1.66        0.87      4.16 o
 -13   6   8        0.08       -1.28      8.93 o
 -12   6   8        2.34       -0.64      9.27 o
 -11   6   8       74.14       69.57     11.05 o
 -10   6   8      138.85      126.74      7.87 o
  -9   6   8       71.33       67.77      5.64 o
  -8   6   8       16.16       13.53      3.83 o
  -7   6   8       10.16       10.43      2.86 o
  -6   6   8       67.79       63.03      4.28 o
  -5   6   8       82.00       85.50      5.01 o
  -4   6   8       19.69       19.65      1.59 o
  -3   6   8      448.00      407.41      6.41 o
  -2   6   8       30.00       26.60      2.10 o
  -1   6   8      367.54      365.66      6.09 o
   0   6   8       32.26       35.24      3.48 o
   1   6   8       42.39       41.16      3.83 o
   2   6   8        0.01       -2.92      2.92 o
   3   6   8       33.80       31.84      3.92 o
   4   6   8       68.78       61.92      5.15 o
   5   6   8       10.37        8.94      3.89 o
   6   6   8       24.21       27.97      4.78 o
   7   6   8       11.62        7.95      6.68 o
 -13   7   8        2.62       -6.85      9.47 o
 -12   7   8       46.11       43.51     11.82 o
 -11   7   8       60.74       62.85      5.21 o
 -10   7   8        1.82        3.60      6.09 o
  -9   7   8       10.15       14.67      3.68 o
  -8   7   8      596.92      601.74     15.16 o
  -7   7   8      449.56      434.52     18.62 o
  -6   7   8      108.95       97.10      5.40 o
  -5   7   8      273.51      265.28      8.00 o
  -4   7   8       51.40       54.15      2.32 o
  -3   7   8        8.44        4.32      1.85 o
  -2   7   8       13.16       10.15      1.84 o
  -1   7   8      245.99      227.34      4.91 o
   0   7   8      991.37     1026.25     12.00 o
   1   7   8      129.61      126.13      5.63 o
   2   7   8        5.59        2.13      3.16 o
   3   7   8       36.42       30.96      3.94 o
   4   7   8        2.27       -0.66      3.70 o
   5   7   8        1.58        3.58      3.71 o
   6   7   8       91.44       87.85      6.30 o
 -13   8   8       10.88       -4.53     10.24 o
 -12   8   8        3.73       -9.13      9.13 o
 -11   8   8        3.26        7.23      6.16 o
 -10   8   8       44.02       44.90      4.85 o
  -9   8   8       40.74       36.70      4.56 o
  -8   8   8       28.82       33.90      4.63 o
  -7   8   8       77.80       80.11      6.05 o
  -6   8   8       52.94       45.38      5.09 o
  -5   8   8        8.22        3.93      2.99 o
  -4   8   8        8.91        9.77      1.66 o
  -3   8   8      556.24      516.54      7.63 o
  -2   8   8      216.54      212.34      5.79 o
  -1   8   8      148.60      150.74      5.34 o
   0   8   8      628.65      665.17     10.64 o
   1   8   8       17.86       18.34      3.45 o
   2   8   8      286.37      303.53      8.48 o
   3   8   8        1.48        0.72      3.09 o
   4   8   8      251.26      284.71      8.82 o
   5   8   8       96.45      107.49      6.22 o
   6   8   8       26.23       24.00      4.82 o
 -12   9   8        5.58        2.70      3.33 o
 -11   9   8        0.39       -2.98      5.37 o
 -10   9   8       33.46       34.39      4.67 o
  -9   9   8       23.17       22.98      4.30 o
  -8   9   8        0.00       -3.08      3.45 o
  -7   9   8       22.35       15.15      4.32 o
  -6   9   8       18.06       24.62      8.95 o
  -5   9   8       52.12       53.19      4.29 o
  -4   9   8        3.05        3.39      1.63 o
  -3   9   8       35.37       40.20      2.65 o
  -2   9   8        6.36        3.46      2.52 o
  -1   9   8      513.68      490.60      7.44 o
   0   9   8      106.69      107.40      4.86 o
   1   9   8        5.89        3.80      2.92 o
   2   9   8        0.26        1.34      3.41 o
   3   9   8       35.04       37.35      4.20 o
   4   9   8      101.69      108.49      6.21 o
   5   9   8       16.45       12.70      4.04 o
   6   9   8       55.70       64.07      5.09 o
 -12  10   8        6.45        8.09      3.84 o
 -11  10   8       10.55       15.97      4.08 o
 -10  10   8       53.04       53.41      5.52 o
  -9  10   8        9.17       10.40      8.88 o
  -8  10   8      148.66      157.31      8.45 o
  -7  10   8        7.61        6.99      4.19 o
  -6  10   8       99.00      109.17      7.84 o
  -5  10   8      159.92      151.32      6.12 o
  -4  10   8       23.28       23.77      2.07 o
  -3  10   8      483.04      476.78      7.50 o
  -2  10   8       36.96       31.72      2.59 o
  -1  10   8      312.10      329.60      6.09 o
   0  10   8       32.32       24.72      3.06 o
   1  10   8        4.50        1.13      2.94 o
   2  10   8       64.52       62.88      4.68 o
   3  10   8        0.90        1.29      3.16 o
   4  10   8       80.64       93.07      5.90 o
   5  10   8        5.16        6.98      3.50 o
   6  10   8       15.71       11.17      3.89 o
 -12  11   8       28.23       29.68      4.78 o
 -11  11   8       16.47       24.18      4.60 o
 -10  11   8       95.08      104.30      7.38 o
  -9  11   8       69.65       67.38      6.10 o
  -8  11   8       23.05       31.79      5.06 o
  -7  11   8      218.87      216.70     10.59 o
  -6  11   8       22.85       22.12      8.61 o
  -5  11   8      202.42      220.64      9.94 o
  -4  11   8      226.33      229.29      4.72 o
  -3  11   8        1.29       -1.53      2.04 o
  -2  11   8       16.67       23.90      2.68 o
  -1  11   8       21.32       22.86      2.50 o
   0  11   8      181.78      184.09      5.76 o
   1  11   8        5.55        3.77      2.97 o
   2  11   8       18.95       14.03      3.48 o
   3  11   8       40.02       35.07      4.68 o
   4  11   8       29.49       25.72      3.90 o
   5  11   8        0.16       -3.43      3.43 o
   6  11   8        7.77        3.20      4.20 o
 -12  12   8        2.94       -1.98      6.60 o
 -11  12   8        0.49       -3.33      3.75 o
 -10  12   8        2.52        1.53      4.25 o
  -9  12   8       11.26       11.91      6.48 o
  -8  12   8       16.66       16.67      7.40 o
  -7  12   8        0.16       -3.65      3.65 o
  -6  12   8       60.72       54.90      5.83 o
  -5  12   8        1.62        1.17      2.59 o
  -4  12   8       52.75       50.25      2.63 o
  -3  12   8        5.24        4.48      2.01 o
  -2  12   8        2.56        1.01      2.00 o
  -1  12   8      154.96      152.56      5.31 o
   0  12   8      458.52      476.90      8.41 o
   1  12   8        0.87       -1.87      2.67 o
   2  12   8       18.14       15.87      3.47 o
   3  12   8        0.40       -1.54      3.29 o
   4  12   8       41.08       50.22      5.04 o
   5  12   8       43.81       30.53      4.77 o
 -11  13   8        0.42        4.13      4.26 o
 -10  13   8        0.22        1.34      4.12 o
  -9  13   8        5.60        0.80      4.19 o
  -8  13   8        5.70        3.19      4.54 o
  -7  13   8        0.35       -3.49      3.94 o
  -6  13   8        1.01       -0.26      4.11 o
  -5  13   8       36.43       33.53      2.49 o
  -4  13   8       97.55       94.91      3.46 o
  -3  13   8      106.34      119.46      4.09 o
  -2  13   8        2.47        2.57      2.05 o
  -1  13   8      244.26      244.58      6.45 o
   0  13   8       90.29      100.11      4.62 o
   1  13   8        0.60       -1.36      3.05 o
   2  13   8       25.65       24.98      3.93 o
   3  13   8      181.41      194.68      9.61 o
   4  13   8      132.17      165.15      7.59 o
   5  13   8        2.95       -0.92      3.81 o
 -11  14   8        5.84        3.47      9.80 o
 -10  14   8       52.13       46.47      6.02 o
  -9  14   8        4.82        4.11      4.92 o
  -8  14   8        8.60        6.99      4.74 o
  -7  14   8        0.03       -3.86      3.86 o
  -6  14   8       36.84       48.11     11.95 o
  -5  14   8       29.71       32.04      2.68 o
  -4  14   8      178.66      200.52      5.35 o
  -3  14   8      324.34      343.95      6.61 o
  -2  14   8       16.56       20.33      3.18 o
  -1  14   8       78.94       81.43      4.78 o
   0  14   8       58.76       55.43      3.81 o
   1  14   8       93.46       88.08      6.54 o
   2  14   8       42.39       47.70      4.52 o
   3  14   8        0.00        0.90      3.58 o
   4  14   8       46.63       50.51      5.09 o
   5  14   8        0.38       -1.78      3.55 o
 -11  15   8        1.10       -1.21      4.69 o
 -10  15   8       66.09       82.32     11.25 o
  -9  15   8      127.23      122.55      8.96 o
  -8  15   8        0.27       -2.65      4.30 o
  -7  15   8        5.31        1.82      4.30 o
  -6  15   8        0.83        1.47      4.37 o
  -5  15   8       69.91       82.13      3.89 o
  -4  15   8        0.76        3.05      2.51 o
  -3  15   8      131.18      127.76      4.47 o
  -2  15   8      139.32      133.16      5.85 o
  -1  15   8        6.87        5.55      2.99 o
   0  15   8        0.18       -1.92      2.29 o
   1  15   8       29.66       38.20      4.25 o
   2  15   8        9.77        9.14      3.64 o
   3  15   8        1.37        0.23      3.56 o
   4  15   8        5.31        6.99      3.99 o
 -10  16   8       13.96       15.07      5.24 o
  -9  16   8       41.69       45.57      7.59 o
  -8  16   8       13.38        7.97      5.20 o
  -7  16   8       35.91       30.64      5.81 o
  -6  16   8       34.85       31.68      5.70 o
  -5  16   8        1.22        0.36      2.88 o
  -4  16   8       26.51       35.38      3.42 o
  -3  16   8        8.77        9.38      2.43 o
  -2  16   8       74.98       64.52      4.44 o
  -1  16   8        6.63        3.77      3.05 o
   0  16   8       52.59       47.16      4.27 o
   1  16   8        0.17        2.16      3.27 o
   2  16   8       20.28       25.78      4.15 o
   3  16   8       29.62       31.79      4.61 o
   4  16   8       12.83       10.58      4.55 o
 -10  17   8        3.71        1.40      4.98 o
  -9  17   8        6.99        4.83      5.16 o
  -8  17   8        0.99        5.49      4.90 o
  -7  17   8       14.94        9.10      5.23 o
  -6  17   8       26.08       28.17      6.53 o
  -5  17   8       25.48       20.99      3.03 o
  -4  17   8        0.41        0.68      2.68 o
  -3  17   8       21.17       24.69      3.58 o
  -2  17   8       14.50        8.01      3.09 o
  -1  17   8       31.60       41.83      4.11 o
   0  17   8       19.40       12.93      4.62 o
   1  17   8       54.49       56.15      4.81 o
   2  17   8       16.67       19.86      4.04 o
   3  17   8       40.09       41.04      4.75 o
   4  17   8        3.93       -0.24      4.32 o
 -10  18   8       64.19       72.45      9.37 o
  -9  18   8       15.31       19.58      5.71 o
  -8  18   8       13.14       10.21      9.23 o
  -7  18   8        0.02       -0.58      4.83 o
  -6  18   8      104.32      124.03      5.19 o
  -5  18   8       86.61       91.86      4.63 o
  -4  18   8        2.69        5.55      3.00 o
  -3  18   8      158.47      172.62      7.86 o
  -2  18   8        0.34        0.38      4.08 o
  -1  18   8      215.54      214.64      7.41 o
   0  18   8       71.94       70.64      4.96 o
   1  18   8        7.54       17.21      3.87 o
   2  18   8       20.06       22.71      4.31 o
   3  18   8       17.29       20.88      4.33 o
  -9  19   8        6.28        0.92      5.19 o
  -8  19   8       24.63       27.43     12.00 o
  -7  19   8        6.49       14.88      5.80 o
  -6  19   8       11.04        9.03      2.45 o
  -5  19   8       53.55       70.98      6.29 o
  -4  19   8       28.24       39.21      4.79 o
  -3  19   8        0.94        4.83      3.90 o
  -2  19   8        0.02       -0.26      3.02 o
  -1  19   8       69.01       70.64      5.00 o
   0  19   8       55.23       64.00      5.06 o
   1  19   8        3.61        3.40      4.76 o
   2  19   8       25.40       14.33      4.17 o
   3  19   8        1.14        2.78      3.85 o
  -8  20   8        1.66       -0.29      5.61 o
  -7  20   8        5.20       -1.04      5.11 o
  -6  20   8        9.20       11.37      2.69 o
  -5  20   8       32.39       43.19      4.99 o
  -4  20   8      159.61      182.56      8.29 o
  -3  20   8       76.29       81.54      6.24 o
  -2  20   8        0.07       -0.82      3.39 o
  -1  20   8        0.49        4.02      4.06 o
   0  20   8        1.68       -1.00      3.33 o
   1  20   8        2.47        2.12      4.13 o
   2  20   8       17.73       18.67      6.88 o
  -8  21   8        0.02       -5.88      6.51 o
  -7  21   8        0.37        3.48      5.59 o
  -6  21   8        7.78        5.54      3.46 o
  -5  21   8        0.46       -2.64      3.45 o
  -4  21   8        0.97        5.97      6.04 o
  -3  21   8        3.53        5.58      4.06 o
  -2  21   8       38.37       33.76      5.01 o
  -1  21   8       92.14      125.39      6.42 o
   0  21   8        9.77        8.59      3.73 o
   1  21   8       31.59       34.12      5.47 o
  -7  22   8       16.70       13.19      8.39 o
  -6  22   8       21.37       32.41      4.47 o
  -5  22   8        4.15       -0.79      5.42 o
  -4  22   8       12.46        9.72      5.78 o
  -3  22   8       35.90       40.65      5.44 o
  -2  22   8        8.61       -3.21      6.71 o
  -1  22   8       52.99       53.39      5.03 o
   0  22   8        8.03        3.42      3.64 o
  -5  23   8        2.59        0.78      5.33 o
  -4  23   8       10.63        3.50      5.66 o
  -3  23   8        0.01       -2.78      5.25 o
  -2  23   8        0.34        2.50      4.38 o
  -1  23   8       16.52       16.61      7.41 o
 -13   1   9        2.14        6.82      6.95 o
 -12   1   9        9.56        9.07      7.22 o
 -11   1   9       45.38       36.03      8.00 o
 -10   1   9        1.20       -0.05      1.82 o
  -9   1   9       15.95       17.94      2.69 o
  -8   1   9       51.16       47.63      3.38 o
  -7   1   9       19.92       21.54      2.89 o
  -6   1   9      189.62      191.84      6.25 o
  -5   1   9       24.15       17.71      3.08 o
  -4   1   9      499.58      485.69      8.54 o
  -3   1   9      126.25      130.11      4.16 o
  -2   1   9      173.43      151.47      4.80 o
  -1   1   9      166.76      155.40      5.95 o
   0   1   9        9.08        6.13      2.96 o
   1   1   9      105.30      119.73      5.92 o
   2   1   9        0.43       -1.01      3.04 o
   3   1   9      121.37      115.77      6.32 o
   4   1   9        9.98        5.96      5.06 o
   5   1   9      112.80      135.63      7.19 o
 -13   2   9       77.89       75.78     14.47 o
 -12   2   9        9.19       10.91      7.07 o
 -11   2   9       14.62        0.45      6.57 o
 -10   2   9       17.97       16.58      3.59 o
  -9   2   9       10.42       10.79      2.32 o
  -8   2   9       33.38       30.56      3.12 o
  -7   2   9        0.47        3.20      2.73 o
  -6   2   9      663.26      612.61     11.12 o
  -5   2   9      124.62      122.89      5.08 o
  -4   2   9       94.94       90.41      2.81 o
  -3   2   9       80.66       77.67      3.54 o
  -2   2   9        0.01       -2.45      2.45 o
  -1   2   9        0.74       -2.56      2.56 o
   0   2   9       48.62       48.34      4.07 o
   1   2   9       14.94       10.82      3.58 o
   2   2   9       49.64       43.11      4.37 o
   3   2   9        6.00        1.42      3.70 o
   4   2   9        2.91       -2.85      3.47 o
   5   2   9      104.99      128.99      6.99 o
 -12   3   9       15.85       12.59     10.24 o
 -11   3   9       62.45       56.60      8.47 o
 -10   3   9       17.80       17.34      2.97 o
  -9   3   9       11.11        7.33      2.89 o
  -8   3   9      301.64      279.63      6.80 o
  -7   3   9       20.31       20.05      2.89 o
  -6   3   9        8.79       -3.03      3.03 o
  -5   3   9        2.20        0.62      2.88 o
  -4   3   9      103.81       94.33      2.96 o
  -3   3   9       21.35       18.38      2.40 o
  -2   3   9      314.25      305.47      7.14 o
  -1   3   9      159.61      158.16      6.07 o
   0   3   9       19.04       14.01      3.26 o
   1   3   9       89.99       90.68      5.33 o
   2   3   9        5.60        5.65      3.07 o
   3   3   9      213.06      221.43      8.30 o
   4   3   9       52.67       67.11      5.43 o
   5   3   9       27.05       35.65      4.97 o
 -12   4   9       11.83        9.27      9.90 o
 -11   4   9       10.20        5.74      9.20 o
 -10   4   9        0.01        0.50      6.83 o
  -9   4   9       20.11       17.66      4.13 o
  -8   4   9        2.84       -0.92      2.59 o
  -7   4   9       44.34       38.57      3.71 o
  -6   4   9       29.81       14.82      3.39 o
  -5   4   9        7.45        7.01      3.16 o
  -4   4   9       56.81       55.09      2.28 o
  -3   4   9        0.25       -1.90      1.90 o
  -2   4   9       42.32       44.04      3.26 o
  -1   4   9        4.17        4.78      2.87 o
   0   4   9       29.08       27.58      3.59 o
   1   4   9       60.67       62.19      4.76 o
   2   4   9       70.38       82.75      5.20 o
   3   4   9       19.71       28.68      6.42 o
   4   4   9       10.30        7.03      3.89 o
   5   4   9       22.90       29.91      4.96 o
 -12   5   9       11.11       12.12      9.53 o
 -11   5   9       75.00       98.91     14.74 o
 -10   5   9       44.87       32.57      3.91 o
  -9   5   9        0.16        1.73      3.33 o
  -8   5   9       38.55       28.24      3.41 o
  -7   5   9      111.65      114.71      5.49 o
  -6   5   9       48.69       42.70      4.12 o
  -5   5   9        8.52        7.29      3.17 o
  -4   5   9      511.21      493.50      6.66 o
  -3   5   9       16.22       15.54      2.37 o
  -2   5   9      449.29      432.90      8.13 o
  -1   5   9      164.13      165.68      5.33 o
   0   5   9      111.76      102.65      5.33 o
   1   5   9      286.22      302.65      8.51 o
   2   5   9       37.68       29.33      4.02 o
   3   5   9      404.83      440.63     16.48 o
   4   5   9        6.60        5.40      3.85 o
   5   5   9       62.43       63.33      5.71 o
 -12   6   9        0.03        8.56      9.74 o
 -11   6   9       79.58      101.46     14.74 o
 -10   6   9       33.29       26.61      4.18 o
  -9   6   9       98.15       91.70      6.24 o
  -8   6   9      106.30      121.01      7.16 o
  -7   6   9       13.25       11.36      3.24 o
  -6   6   9      377.54      361.29      9.48 o
  -5   6   9      227.37      248.29      8.64 o
  -4   6   9       12.90       14.82      1.77 o
  -3   6   9      141.85      146.47      4.16 o
  -2   6   9      306.17      308.59      7.40 o
  -1   6   9       79.77       83.84      4.19 o
   0   6   9       95.47       88.31      4.93 o
   1   6   9        0.19       -3.14      3.14 o
   2   6   9        0.74        3.98      3.40 o
   3   6   9        9.46       15.36      4.18 o
   4   6   9        1.70        1.35      6.91 o
   5   6   9        8.49        3.72      4.17 o
 -12   7   9        0.61       -1.11      9.03 o
 -11   7   9       23.31       22.40      6.98 o
 -10   7   9        2.35        6.68      8.24 o
  -9   7   9        2.44        1.21      4.36 o
  -8   7   9       13.49       14.35      4.35 o
  -7   7   9        1.46       -2.81      2.81 o
  -6   7   9      242.71      243.72      7.91 o
  -5   7   9      150.92      166.03      6.99 o
  -4   7   9       19.00       20.89      1.91 o
  -3   7   9       25.63       29.22      2.49 o
  -2   7   9       16.90       15.15      2.75 o
  -1   7   9       56.08       61.02      4.85 o
   0   7   9       36.07       41.62      4.08 o
   1   7   9      200.45      219.11      7.58 o
   2   7   9       11.53       18.33      3.82 o
   3   7   9        8.20       13.14      4.09 o
   4   7   9        1.03        0.01      3.69 o
   5   7   9       16.96       15.54      4.62 o
 -12   8   9        0.55       -8.16      8.16 o
 -11   8   9        7.10        9.15      4.52 o
 -10   8   9        0.03       -1.87      3.37 o
  -9   8   9       39.59       42.54      6.56 o
  -8   8   9       52.29       58.67      5.86 o
  -7   8   9       12.77       12.66      6.65 o
  -6   8   9       17.82       18.14      3.54 o
  -5   8   9       20.20       14.67      3.50 o
  -4   8   9        5.73        9.88      1.86 o
  -3   8   9        3.67        2.98      2.01 o
  -2   8   9      201.72      202.84      5.85 o
  -1   8   9        1.19        5.39      3.50 o
   0   8   9       48.62       40.24      6.03 o
   1   8   9      126.64      147.13      6.46 o
   2   8   9       79.86       98.91      5.75 o
   3   8   9       66.45       75.25      5.57 o
   4   8   9       11.14       10.36      3.98 o
   5   8   9       69.82       67.32      5.84 o
 -12   9   9        0.47       -5.71      8.53 o
 -11   9   9        2.42        0.43      5.24 o
 -10   9   9       16.24       13.06      4.40 o
  -9   9   9      225.63      225.80     19.04 o
  -8   9   9      119.22      129.25      8.14 o
  -7   9   9        0.49        1.53      6.01 o
  -6   9   9        4.57       -0.85      3.78 o
  -5   9   9      105.60      112.84      6.03 o
  -4   9   9      610.91      624.96      8.49 o
  -3   9   9      150.09      155.46      4.44 o
  -2   9   9      174.59      168.08      5.55 o
  -1   9   9      125.94      139.08      8.99 o
   0   9   9      162.13      159.23     13.98 o
   1   9   9      102.91      131.52      6.31 o
   2   9   9       30.68       34.02      4.28 o
   3   9   9      201.53      233.93      8.58 o
   4   9   9       15.57       12.79      4.15 o
   5   9   9       12.72       12.35      4.40 o
 -11  10   9       22.27       31.97      5.12 o
 -10  10   9       21.04       29.84      4.98 o
  -9  10   9       41.53       54.49      5.99 o
  -8  10   9       78.67       86.70      6.77 o
  -7  10   9       20.30       18.53      4.82 o
  -6  10   9       57.88       58.48      6.03 o
  -5  10   9        8.65        9.84      4.48 o
  -4  10   9       34.45       38.99      2.50 o
  -3  10   9        3.38       -0.64      1.94 o
  -2  10   9       32.50       33.98      2.89 o
  -1  10   9       41.22       36.26      4.45 o
   0  10   9        0.06        3.27      6.71 o
   1  10   9        3.78        4.45      3.33 o
   2  10   9        6.58        6.64      6.28 o
   3  10   9        0.03        2.35      3.71 o
   4  10   9        0.08       -2.28      3.63 o
 -11  11   9       28.34       30.30      4.92 o
 -10  11   9        1.37       -2.60      3.99 o
  -9  11   9        3.47       -0.26      4.94 o
  -8  11   9       49.16       54.81      6.08 o
  -7  11   9      124.38      117.83      9.67 o
  -6  11   9       67.15       51.85      6.21 o
  -5  11   9       32.68       27.44      5.24 o
  -4  11   9       35.78       36.80      2.66 o
  -3  11   9      278.69      286.98      6.04 o
  -2  11   9      118.93      136.41      4.99 o
  -1  11   9       55.49       60.74      5.33 o
   0  11   9        0.48       -2.42      4.81 o
   1  11   9        4.22        0.17      3.87 o
   2  11   9       17.34       17.40      5.55 o
   3  11   9       73.17       70.18      5.60 o
   4  11   9       24.37       25.09      4.11 o
 -11  12   9        0.16       -0.15      3.91 o
 -10  12   9        6.83        9.48      4.51 o
  -9  12   9        1.00       -2.26      4.22 o
  -8  12   9        0.33       -4.38      4.38 o
  -7  12   9        7.58       15.58      4.91 o
  -6  12   9       80.35       76.89      6.94 o
  -5  12   9      240.24      248.42     10.97 o
  -4  12   9       52.35       47.67      2.77 o
  -3  12   9        0.02        2.77      2.14 o
  -2  12   9       11.02       21.00      3.49 o
  -1  12   9       57.90       73.64      5.73 o
   0  12   9       55.01       39.10     12.12 o
   1  12   9        9.20        7.43      4.39 o
   2  12   9      101.02      110.86      5.57 o
   3  12   9       41.35       47.32      4.57 o
   4  12   9       16.62       11.13      4.26 o
 -11  13   9        6.41        3.30     11.01 o
 -10  13   9        0.70        0.07      4.31 o
  -9  13   9        6.71        6.75      5.25 o
  -8  13   9       14.66        5.78      4.85 o
  -7  13   9       76.33       80.87      7.12 o
  -6  13   9       96.96      111.21      9.90 o
  -5  13   9        9.08       14.57      5.10 o
  -4  13   9       87.21       86.09      4.45 o
  -3  13   9        7.68        6.32      2.23 o
  -2  13   9      263.31      258.82      7.72 o
  -1  13   9      166.93      152.61      6.87 o
   0  13   9       75.77       82.49      7.93 o
   1  13   9       47.76       53.86      7.48 o
   2  13   9       24.01       25.73      4.34 o
   3  13   9       40.61       45.83      5.04 o
   4  13   9        5.08        2.32      8.43 o
 -10  14   9       18.07       32.04      5.68 o
  -9  14   9       10.86       14.53      6.45 o
  -8  14   9        0.76        0.99      4.52 o
  -7  14   9       83.69       94.47      7.96 o
  -6  14   9       62.37       79.06      7.43 o
  -5  14   9        5.08        9.43      2.14 o
  -4  14   9       24.05       27.74      4.04 o
  -3  14   9        3.39        3.62      2.25 o
  -2  14   9       59.75       62.70      4.55 o
  -1  14   9       14.92       16.77      3.58 o
   0  14   9       36.14       46.97      7.13 o
   1  14   9        3.34        4.65      5.51 o
   2  14   9       11.94        7.68      6.03 o
   3  14   9        0.34       -2.72      3.90 o
 -10  15   9       35.02       43.02      6.22 o
  -9  15   9       52.11       41.75     14.27 o
  -8  15   9        5.40        0.76      4.73 o
  -7  15   9        1.50        4.09      4.90 o
  -6  15   9       18.80       24.18      5.77 o
  -5  15   9      217.76      241.37      8.83 o
  -4  15   9      120.29      123.70      5.23 o
  -3  15   9        2.28       -0.12      3.02 o
  -2  15   9       33.42       33.42      3.95 o
  -1  15   9       13.22        9.38      3.30 o
   0  15   9       12.94       23.28      4.58 o
   1  15   9        5.60       11.38      5.94 o
   2  15   9        8.28       17.41      6.74 o
   3  15   9        2.84       -4.63      4.63 o
  -9  16   9       10.90       12.97     13.28 o
  -8  16   9        4.66        1.09      5.08 o
  -7  16   9        1.05        1.87      4.80 o
  -6  16   9        4.69        7.86      5.24 o
  -5  16   9        4.20        8.50      2.53 o
  -4  16   9        6.57        7.57      2.82 o
  -3  16   9       96.90      101.58      7.20 o
  -2  16   9       51.96       46.71      4.46 o
  -1  16   9        0.20       -3.03      3.07 o
   0  16   9        4.68        3.71      3.84 o
   1  16   9        4.79       18.60      6.16 o
   2  16   9       73.29       84.72     11.31 o
  -9  17   9       14.94       17.18      6.23 o
  -8  17   9       19.47       26.61      6.16 o
  -7  17   9        0.04       -1.75      4.92 o
  -6  17   9        0.03        3.77      5.27 o
  -5  17   9        7.98       11.86      2.94 o
  -4  17   9       43.33       49.77      4.08 o
  -3  17   9        0.12        1.36      3.59 o
  -2  17   9      140.08      170.16      7.21 o
  -1  17   9       55.40       53.21      4.69 o
   0  17   9       21.88       20.75      4.51 o
   1  17   9       25.97       16.11      7.80 o
   2  17   9        7.25       -3.28     14.03 o
  -8  18   9        3.28       -0.66      5.43 o
  -7  18   9       11.58       11.57      5.77 o
  -6  18   9        0.45       -2.32      5.99 o
  -5  18   9       12.97        9.47      2.96 o
  -4  18   9       47.65       54.87      6.42 o
  -3  18   9        0.42        0.60      3.65 o
  -2  18   9       24.81       27.42      4.31 o
  -1  18   9        6.00       12.54      4.63 o
   0  18   9       11.05        8.67      5.02 o
   1  18   9        8.38       11.03      5.05 o
  -8  19   9       22.08       31.32      8.06 o
  -7  19   9       96.52      117.27      9.59 o
  -6  19   9       13.62        9.56      6.00 o
  -5  19   9       37.66       44.94      9.11 o
  -4  19   9       14.52        8.07      3.95 o
  -3  19   9        9.08       10.48      5.39 o
  -2  19   9       40.38       53.23      7.58 o
  -1  19   9        1.08       -1.04      3.49 o
   0  19   9        1.91        8.21      4.33 o
  -7  20   9        8.88       19.17      8.56 o
  -6  20   9        3.79        9.01      7.03 o
  -5  20   9        0.34       -3.83      4.59 o
  -4  20   9        5.43        2.16      5.43 o
  -3  20   9       31.88       30.26      6.73 o
  -2  20   9       58.18       62.33      6.15 o
  -1  20   9        9.99        9.83      4.01 o
   0  20   9        2.86        0.07      6.55 o
  -5  21   9        1.93       -5.34      5.34 o
  -4  21   9        0.90        7.23      7.27 o
  -3  21   9       12.74        7.78      5.74 o
  -2  21   9       75.02       80.89      8.61 o
 -12   0  10       32.71       51.50     12.59 o
 -11   0  10        2.85       -6.61      8.43 o
 -10   0  10        0.07       -2.89      2.89 o
  -9   0  10        2.11       -3.96      6.78 o
  -8   0  10        1.57       -0.05      3.71 o
  -7   0  10       40.96       41.21      7.99 o
  -6   0  10       97.19       84.83      6.77 o
  -5   0  10      607.99      569.12     15.85 o
  -4   0  10      189.73      199.50      5.62 o
  -3   0  10       13.07       -1.75      7.37 o
  -2   0  10       76.59       66.29      6.17 o
  -1   0  10      566.33      551.85     23.67 o
   0   0  10      399.20      447.43     21.79 o
   1   0  10        4.89        0.50      7.72 o
   2   0  10      165.17      207.79     17.36 o
   3   0  10       24.17       30.63      6.78 o
   4   0  10       54.40       64.55      8.36 o
 -12   1  10        0.15        8.20      6.72 o
 -11   1  10        5.04        2.89      6.55 o
 -10   1  10       38.09       34.35      2.94 o
  -9   1  10        0.39       -2.34      2.34 o
  -8   1  10       38.85       39.86      3.64 o
  -7   1  10      273.12      260.80      7.38 o
  -6   1  10      373.76      360.39      8.73 o
  -5   1  10       65.12       60.90      4.36 o
  -4   1  10        9.64        6.87      1.59 o
  -3   1  10       85.16       73.13      3.73 o
  -2   1  10       73.45       70.60      4.48 o
  -1   1  10        3.28        0.43      4.92 o
   0   1  10       18.22       12.60      7.91 o
   1   1  10       29.01       23.67      6.14 o
   2   1  10        1.37        2.75      9.59 o
   3   1  10        4.59       -0.46      3.62 o
   4   1  10       52.13       56.86      5.56 o
 -12   2  10       27.85       17.02     10.84 o
 -11   2  10       30.16       28.13      7.72 o
 -10   2  10        4.49        3.88      2.33 o
  -9   2  10        1.21       -2.08      2.42 o
  -8   2  10       13.33       12.47      3.08 o
  -7   2  10        0.04       -2.80      2.80 o
  -6   2  10        0.12       -3.17      3.17 o
  -5   2  10        0.77       -2.97      2.97 o
  -4   2  10        0.01       -1.48      1.48 o
  -3   2  10        5.33       -1.60      2.40 o
  -2   2  10       10.44        1.47      2.88 o
  -1   2  10        3.48       -1.34      4.80 o
   0   2  10        0.02       -4.29      4.29 o
   1   2  10       16.94       19.96      6.12 o
   2   2  10        6.20       -2.67      8.70 o
   3   2  10        4.93       -1.23      4.11 o
   4   2  10        2.73        5.15      4.11 o
 -12   3  10        0.46        2.82      9.60 o
 -11   3  10       17.66       21.45      9.97 o
 -10   3  10       39.28       39.10      5.30 o
  -9   3  10      118.83      111.20      5.64 o
  -8   3  10        0.21        0.00      2.81 o
  -7   3  10       71.09       64.01      4.71 o
  -6   3  10       36.36       31.95      5.12 o
  -5   3  10       36.75       36.79      6.90 o
  -4   3  10       97.46      105.02      3.19 o
  -3   3  10       74.09       77.21      4.21 o
  -2   3  10        4.43        2.19      2.96 o
  -1   3  10        3.58       -4.44      4.44 o
   0   3  10       37.45       43.32      6.43 o
   1   3  10      145.94      153.58     10.56 o
   2   3  10       16.71       16.64      6.82 o
   3   3  10       31.93       37.10      7.44 o
   4   3  10       88.45      104.23      6.65 o
 -12   4  10        5.04        9.06      9.53 o
 -11   4  10       36.26       45.89     11.99 o
 -10   4  10       48.85       47.10      4.68 o
  -9   4  10       16.53       13.42      3.69 o
  -8   4  10       70.50       75.57      4.72 o
  -7   4  10       77.75       78.48      6.84 o
  -6   4  10        2.69       -3.40      3.67 o
  -5   4  10      114.36      104.66      6.05 o
  -4   4  10       30.10       29.59      1.82 o
  -3   4  10      965.45      952.25     13.38 o
  -2   4  10      371.52      376.44      8.92 o
  -1   4  10        1.62       -0.35      4.80 o
   0   4  10       35.85       36.09      6.37 o
   1   4  10        1.65       -0.46      5.46 o
   2   4  10      313.07      333.77     14.75 o
   3   4  10       32.42       35.93      7.81 o
   4   4  10       42.38       43.06      5.27 o
 -11   5  10       40.01       56.57     12.49 o
 -10   5  10        0.32       -2.20      3.39 o
  -9   5  10       17.91       11.04      3.82 o
  -8   5  10       34.14       32.26      3.80 o
  -7   5  10       35.59       35.38      4.04 o
  -6   5  10       11.52        5.70      3.39 o
  -5   5  10       18.39       17.91      3.75 o
  -4   5  10        0.07        0.03      1.39 o
  -3   5  10       52.28       58.79      5.14 o
  -2   5  10       29.99       35.67      3.74 o
  -1   5  10       33.54       28.82      9.74 o
   0   5  10        1.11        5.89      5.22 o
   1   5  10        5.44       -5.22      5.22 o
   2   5  10       23.11       24.39      7.28 o
   3   5  10       23.08       18.04      6.98 o
 -11   6  10        0.24        2.99      9.20 o
 -10   6  10       18.30       16.84      5.15 o
  -9   6  10        8.66       12.13      3.91 o
  -8   6  10       80.45       71.79      4.73 o
  -7   6  10        1.86        1.18      3.17 o
  -6   6  10       88.38       88.56      7.90 o
  -5   6  10      132.75      119.76      6.28 o
  -4   6  10       19.93       19.36      2.50 o
  -3   6  10        0.10       -2.11      2.11 o
  -2   6  10        0.00       -2.69      2.69 o
  -1   6  10       24.02       29.90      5.99 o
   0   6  10       29.26       25.11      7.05 o
   1   6  10        0.55        0.36      5.36 o
   2   6  10        3.10        2.09      7.29 o
   3   6  10        3.82       -7.16      7.99 o
 -11   7  10       35.25       38.11     11.55 o
 -10   7  10        1.34        0.64      3.60 o
  -9   7  10        6.64        9.39      4.68 o
  -8   7  10       25.70       34.71      6.01 o
  -7   7  10      130.42      133.35      6.55 o
  -6   7  10      128.95      121.06      6.42 o
  -5   7  10        2.42        1.57      3.20 o
  -4   7  10        9.64        4.93      1.67 o
  -3   7  10        0.89       -2.03      2.03 o
  -2   7  10       25.79       30.17      7.07 o
  -1   7  10      166.61      161.62     10.08 o
   0   7  10        0.95        3.02      5.40 o
   1   7  10       63.85       60.99      7.84 o
   2   7  10        6.66        5.70      6.40 o
   3   7  10       40.51       50.51      8.01 o
 -11   8  10        0.49       -1.05      3.16 o
 -10   8  10       16.37       18.50      7.25 o
  -9   8  10       49.87       40.11      5.40 o
  -8   8  10        0.48       -2.32      3.94 o
  -7   8  10        4.10        6.43      4.40 o
  -6   8  10       64.96       71.67      5.30 o
  -5   8  10      100.32      113.07      6.27 o
  -4   8  10        4.54        5.58      1.77 o
  -3   8  10      139.29      148.85      4.60 o
  -2   8  10       33.03       37.21      6.12 o
  -1   8  10       33.90       35.71      6.42 o
   0   8  10      108.32      127.77      9.26 o
   1   8  10       22.43       24.28      6.90 o
   2   8  10      141.15      155.81     10.86 o
   3   8  10        6.68       13.87      6.81 o
 -11   9  10        0.03       -5.59      5.59 o
 -10   9  10       20.73       21.65      4.72 o
  -9   9  10        8.01       14.10     12.56 o
  -8   9  10        2.91        5.10      5.27 o
  -7   9  10        2.93       -0.28      4.85 o
  -6   9  10       71.21       70.20      5.31 o
  -5   9  10       39.77       35.18      6.42 o
  -4   9  10        3.31        0.77      1.75 o
  -3   9  10      101.78      104.96      5.42 o
  -2   9  10        4.43        5.79      5.02 o
  -1   9  10        5.58        9.54      5.55 o
   0   9  10      142.92      147.35     16.70 o
   1   9  10      117.53      118.16      9.68 o
   2   9  10        3.66        3.64      6.07 o
   3   9  10        0.17        0.83      5.78 o
 -10  10  10       33.91       39.93      5.35 o
  -9  10  10        0.64        1.45      4.49 o
  -8  10  10       29.28       24.17      5.19 o
  -7  10  10        2.90        0.76      4.27 o
  -6  10  10        0.01       -2.20      4.32 o
  -5  10  10        0.21       -0.43      3.38 o
  -4  10  10       50.90       43.97      2.62 o
  -3  10  10      156.97      155.98      4.84 o
  -2  10  10       46.69       46.89      4.88 o
  -1  10  10        3.09        2.49      5.22 o
   0  10  10        0.37        2.59      5.44 o
   1  10  10        5.35        6.51      6.28 o
   2  10  10        2.50       -0.47      6.01 o
   3  10  10        0.34       -3.73      8.56 o
 -10  11  10        7.06        6.82      7.72 o
  -9  11  10       28.97       43.34      8.02 o
  -8  11  10        1.04       -0.43      7.57 o
  -7  11  10       28.70       19.18      5.38 o
  -6  11  10       14.68       18.35      5.05 o
  -5  11  10        0.34        4.61      4.67 o
  -4  11  10       24.02       28.76      2.65 o
  -3  11  10        4.97        2.48      3.10 o
  -2  11  10        2.33        4.78      3.54 o
  -1  11  10       87.76       92.02      8.29 o
   0  11  10        4.68        1.53      5.33 o
   1  11  10       24.41       33.74      7.19 o
   2  11  10        4.30        1.65      6.58 o
 -10  12  10        1.98        0.69      4.02 o
  -9  12  10        5.66       11.31      4.98 o
  -8  12  10        6.73       16.31      7.50 o
  -7  12  10       13.70       14.78     10.94 o
  -6  12  10       12.22       16.69      5.55 o
  -5  12  10       55.67       64.49      7.03 o
  -4  12  10        0.08       -2.07      2.10 o
  -3  12  10       26.01       35.13      3.33 o
  -2  12  10       71.53       72.21      6.64 o
  -1  12  10       24.40       23.01      4.54 o
   0  12  10       63.84       80.82      8.34 o
   1  12  10       36.15       43.58      6.35 o
   2  12  10       45.15       65.47      7.17 o
  -9  13  10        2.05        2.86      4.71 o
  -8  13  10       31.41       36.11      6.12 o
  -7  13  10        0.38       -0.93      4.83 o
  -6  13  10       44.67       51.90      6.94 o
  -5  13  10       32.08       44.47      6.57 o
  -4  13  10       31.45       29.41      3.23 o
  -3  13  10       98.45       98.93      8.24 o
  -2  13  10        1.51       -3.78      3.78 o
  -1  13  10        6.55        5.35      5.55 o
   0  13  10       34.82       40.19     14.34 o
   1  13  10       93.56      119.61     10.41 o
  -9  14  10        0.70        7.58      5.04 o
  -8  14  10       38.43       38.59      6.48 o
  -7  14  10        2.32        4.33      5.00 o
  -6  14  10       10.05       14.35      5.49 o
  -5  14  10       23.49       13.80      5.53 o
  -4  14  10        4.68        0.54      2.69 o
  -3  14  10       53.32       61.51      5.99 o
  -2  14  10       10.13       11.73      4.10 o
  -1  14  10       51.48       51.70      8.70 o
   0  14  10        9.40       21.02      6.77 o
   1  14  10        1.80       13.96      7.65 o
  -8  15  10       21.90       21.05      5.95 o
  -7  15  10       30.56       40.62      6.67 o
  -6  15  10       19.96       18.17      5.70 o
  -5  15  10       11.82       11.35      5.78 o
  -4  15  10        6.29        6.64      2.83 o
  -3  15  10       11.26       13.70      4.09 o
  -2  15  10        1.15        1.61      4.14 o
  -1  15  10        0.15        4.47      3.98 o
   0  15  10       21.41       18.24      7.60 o
  -8  16  10        4.47        4.94      5.41 o
  -7  16  10        2.17        0.73      5.36 o
  -6  16  10        0.03       -2.34      5.16 o
  -5  16  10        1.18        3.35      3.44 o
  -4  16  10        0.65        1.95      3.45 o
  -3  16  10       31.47       37.59      6.58 o
  -2  16  10       51.60       59.72      5.81 o
  -1  16  10        2.65        4.30      4.23 o
   0  16  10        1.79        3.60      4.48 o
  -7  17  10       28.97       27.26      6.90 o
  -6  17  10      135.34      142.81     10.29 o
  -5  17  10       35.58       37.45      4.08 o
  -4  17  10       17.07       13.09      6.08 o
  -3  17  10       30.52       28.14      6.53 o
  -2  17  10        1.33       -4.63      7.86 o
  -1  17  10       12.25       14.17      7.52 o
  -6  18  10       43.25       40.83      9.50 o
  -5  18  10       27.28       28.75      4.26 o
  -4  18  10        0.06       -4.50      5.16 o
  -3  18  10        7.26       11.10      5.99 o
  -2  18  10        6.07        1.38      8.09 o
 -10   1  11        0.00       -1.70      2.39 o
  -9   1  11        0.13       -1.01      2.75 o
  -8   1  11        2.74       -1.28      2.96 o
  -7   1  11       14.28       10.09      5.72 o
  -6   1  11       54.25       53.65      4.84 o
  -5   1  11        0.03        2.67      3.41 o
  -4   1  11      105.85       99.57      7.85 o
  -3   1  11       34.74       34.92      4.43 o
  -2   1  11       71.66       76.16      7.82 o
  -1   1  11       51.66       44.00      7.25 o
   0   1  11        4.93        7.97      5.87 o
   1   1  11      130.53      150.42     10.87 o
   2   1  11       52.22       57.66     14.94 o
 -10   2  11       16.92       17.22      3.14 o
  -9   2  11       14.82       18.03      3.48 o
  -8   2  11      106.80      102.05      5.87 o
  -7   2  11      123.98      116.12      6.27 o
  -6   2  11       24.89       20.43      3.96 o
  -5   2  11        0.30        2.01      3.55 o
  -4   2  11        9.46        6.93      3.94 o
  -3   2  11       40.22       39.09      3.56 o
  -2   2  11        1.53       -2.90      4.89 o
  -1   2  11       12.25       11.61      6.09 o
   0   2  11       30.87       24.81      6.90 o
   1   2  11        1.88        0.20      6.83 o
   2   2  11       28.12       28.64      7.67 o
 -10   3  11       16.87       17.34      5.68 o
  -9   3  11        3.19       -0.06      2.94 o
  -8   3  11        3.13        3.43      3.43 o
  -7   3  11        0.00       -0.20      3.28 o
  -6   3  11       18.10        5.48      3.52 o
  -5   3  11       19.96       25.35      6.12 o
  -4   3  11       91.36       98.67      6.29 o
  -3   3  11       58.91       73.45      4.23 o
  -2   3  11        0.47       -4.61      4.61 o
  -1   3  11        1.13       -2.96      5.27 o
   0   3  11        0.86       -3.81      5.25 o
   1   3  11       30.94       11.24     19.46 o
   2   3  11        0.11       -5.26      6.18 o
 -10   4  11        5.08        6.80      3.92 o
  -9   4  11       10.10        4.29      3.23 o
  -8   4  11       32.46       30.93      4.34 o
  -7   4  11       55.89       48.93      4.65 o
  -6   4  11       10.85        9.07      3.68 o
  -5   4  11        0.44       -0.72      3.46 o
  -4   4  11        3.20        1.42      3.77 o
  -3   4  11        1.46       -0.16      2.62 o
  -2   4  11        3.09        0.74      7.00 o
  -1   4  11       18.39       14.08      5.96 o
   0   4  11       61.19       51.86     10.04 o
   1   4  11        3.33       -5.90      5.90 o
 -10   5  11        0.02        4.86      4.18 o
  -9   5  11       66.89       67.77      4.76 o
  -8   5  11      108.72      111.78      6.09 o
  -7   5  11        1.10        1.30      3.37 o
  -6   5  11       68.06       63.78      5.26 o
  -5   5  11       14.46       12.53      4.08 o
  -4   5  11       31.44       31.09      2.84 o
  -3   5  11        0.02        0.86      2.17 o
  -2   5  11      124.12      114.17      9.97 o
  -1   5  11      119.08      141.45      9.73 o
   0   5  11        6.87       -3.02      5.67 o
   1   5  11       30.87       14.27      7.30 o
 -10   6  11        3.91        3.16      5.34 o
  -9   6  11       21.13       19.39      4.71 o
  -8   6  11       62.40       63.87      9.35 o
  -7   6  11       25.30       14.56      3.72 o
  -6   6  11       25.39       28.05      4.18 o
  -5   6  11       48.22       46.82      5.10 o
  -4   6  11        4.22       -0.40      1.74 o
  -3   6  11        1.06       -1.86      2.21 o
  -2   6  11        0.04        4.31      5.29 o
  -1   6  11        3.32        4.91      5.17 o
   0   6  11       11.32       -2.75      5.66 o
   1   6  11        7.06       -5.66      5.66 o
 -10   7  11        1.56        0.07      3.82 o
  -9   7  11        7.20        6.15      4.31 o
  -8   7  11        1.97        3.53      4.27 o
  -7   7  11        0.73       -1.20      3.22 o
  -6   7  11        4.63        3.80      3.67 o
  -5   7  11       19.92       21.04      4.66 o
  -4   7  11       76.20       82.30      2.92 o
  -3   7  11       59.02       60.58      3.50 o
  -2   7  11        0.03       -1.88     14.30 o
  -1   7  11       10.57        4.18      9.20 o
   0   7  11       29.25       28.40     10.47 o
   1   7  11       32.84       30.71      7.84 o
  -9   8  11        8.43        6.81      4.42 o
  -8   8  11       17.73       11.33      7.99 o
  -7   8  11       27.12       22.80      4.18 o
  -6   8  11        7.11        5.21      3.70 o
  -5   8  11       70.23       69.41      5.61 o
  -4   8  11       15.49       14.83      2.00 o
  -3   8  11        3.24        3.95      2.66 o
  -2   8  11       66.27       63.79      7.39 o
  -1   8  11        6.27        7.10      6.02 o
   0   8  11       84.26       83.52     10.46 o
   1   8  11        5.97        2.09      6.80 o
  -9   9  11       33.60       32.46      9.69 o
  -8   9  11        7.41        4.54      4.71 o
  -7   9  11       16.75       14.12      4.99 o
  -6   9  11       31.16       38.17      4.78 o
  -5   9  11        9.77        7.38      4.08 o
  -4   9  11      120.59      124.73      3.74 o
  -3   9  11       13.42        7.78      3.32 o
  -2   9  11       35.64       46.50      7.96 o
  -1   9  11       64.88       66.98      8.24 o
   0   9  11        4.65       15.34      6.69 o
  -9  10  11        5.34        8.10      4.75 o
  -8  10  11        7.66       11.09      5.20 o
  -7  10  11        1.99        6.31      4.96 o
  -6  10  11        1.25        4.33      4.85 o
  -5  10  11        5.31        2.59      3.83 o
  -4  10  11       37.84       39.25      2.61 o
  -3  10  11       27.34       30.65      4.38 o
  -2  10  11        4.62        1.90      3.79 o
  -1  10  11       23.77       21.29      6.69 o
   0  10  11        0.05        7.88      6.68 o
  -8  11  11        9.22       16.23      8.49 o
  -7  11  11        1.46       -3.37      4.73 o
  -6  11  11       15.59       12.94      5.47 o
  -5  11  11        2.04       -1.71      4.80 o
  -4  11  11        4.06        4.04      2.14 o
  -3  11  11       13.48        2.73      5.26 o
  -2  11  11       13.62       19.71      6.47 o
  -1  11  11        3.89        9.83     10.74 o
   0  11  11        0.51       10.54      6.71 o
  -8  12  11       79.90       84.15      9.82 o
  -7  12  11       67.08       63.11     10.09 o
  -6  12  11        3.38        0.57      4.84 o
  -5  12  11       36.05       28.09      7.27 o
  -4  12  11       38.68       36.76      4.15 o
  -3  12  11        0.22       -4.40      7.05 o
  -2  12  11       10.21       15.26      6.18 o
  -1  12  11      116.30      112.44     13.46 o
  -7  13  11        9.06       12.17      5.73 o
  -6  13  11        4.15       11.60      5.82 o
  -5  13  11       14.67       16.86      5.99 o
  -4  13  11       46.97       56.91     10.62 o
  -3  13  11       51.29       45.69     10.24 o
  -2  13  11        4.22        9.47      5.87 o
  -6  14  11        1.94       -0.60      5.13 o
  -5  14  11        9.97       10.47      5.75 o
  -4  14  11        3.76        2.61      3.52 o
  -3  14  11        1.09        0.07      7.92 o
  -8   0  12       10.46        8.63      6.01 o
  -7   0  12       76.06       82.32      9.40 o
  -6   0  12        0.26       -5.37      5.77 o
  -5   0  12      105.35      127.85     12.49 o
  -4   0  12       71.00       69.73     10.84 o
  -3   0  12      118.41      128.84      7.77 o
  -2   0  12      120.99      130.97     14.37 o
  -1   0  12        2.93       -2.59      7.99 o
  -8   1  12       21.57       14.37      8.10 o
  -7   1  12        5.80        0.37      3.67 o
  -6   1  12       13.50       10.19      6.88 o
  -5   1  12       22.28       23.05      5.82 o
  -4   1  12       55.01       51.43      7.04 o
  -3   1  12       39.41       46.99      3.92 o
  -2   1  12        4.83       12.93      6.47 o
  -1   1  12        0.01       -5.26      5.26 o
  -8   2  12       13.06        4.43      3.65 o
  -7   2  12        0.78       -3.57      3.57 o
  -6   2  12        8.12       -0.95      3.80 o
  -5   2  12       18.36       12.12      5.91 o
  -4   2  12        3.88       -5.02      5.02 o
  -3   2  12        0.13       -2.71      2.71 o
  -2   2  12        7.12       -4.31      5.63 o
  -1   2  12        0.28        3.92      6.23 o
  -8   3  12       48.93       32.79      4.50 o
  -7   3  12        7.08       -2.89      3.50 o
  -6   3  12        0.10       -3.60      3.60 o
  -5   3  12        8.11       -4.53      4.53 o
  -4   3  12       25.99       26.39      7.30 o
  -3   3  12        6.19        1.42      3.03 o
  -2   3  12        7.37        1.53      8.07 o
  -1   3  12       65.64       62.17      8.39 o
  -8   4  12        0.97       -3.45      3.45 o
  -7   4  12       20.23       24.45      4.71 o
  -6   4  12        0.35       -3.64      3.64 o
  -5   4  12       95.88      106.33     11.47 o
  -4   4  12       15.89       10.99      7.25 o
  -3   4  12      117.57      128.02      5.61 o
  -2   4  12       72.56       81.19     10.22 o
  -8   5  12        1.42       -0.78      3.90 o
  -7   5  12        0.18        0.48      3.63 o
  -6   5  12        1.53        4.53      3.97 o
  -5   5  12        4.42        1.69      5.17 o
  -4   5  12        5.91        1.79      5.63 o
  -3   5  12        5.51        4.47      3.01 o
  -2   5  12        6.88        3.32      7.71 o
  -7   6  12        3.37        3.42      3.80 o
  -6   6  12        3.47        7.44      4.24 o
  -5   6  12        0.10        1.48      4.90 o
  -4   6  12        9.01       -5.03      5.03 o
  -3   6  12       30.41       26.04      6.66 o
  -2   6  12       21.18       22.93      6.88 o
  -7   7  12        8.40        7.98      4.08 o
  -6   7  12       74.02       69.10      6.03 o
  -5   7  12       27.60       38.39      6.38 o
  -4   7  12        4.89        3.71      5.41 o
  -3   7  12        1.00        1.36      5.79 o
  -6   8  12        0.77       -0.30      4.03 o
  -5   8  12       68.93       71.99      7.52 o
  -4   8  12       17.78       11.91     10.81 o
  -3   8  12       49.02       60.07      8.05 o
  -5   9  12        0.80       -4.61      4.61 o
 
